# Supplementary material for: Cmah deficiency may lead to age-related hearing loss by influencing miRNA-PPAR mediated signaling pathway
Source: PeerJ. 2019 May 17;7:e6856. doi: 10.7717/peerj.6856 (PMC6526899; doi:10.7717/peerj.6856)
Supplement: Supplemental Information 1 [file peerj-07-6856-s001.tar]

Archive with 1 entries (1 files):
- GPL6885_MouseRef-8_V2_0_R0_11278551_A.bgx.gz
