# Supplementary material for: Cmah deficiency may lead to age-related hearing loss by influencing miRNA-PPAR mediated signaling pathway
Source: PeerJ. 2019 May 17;7:e6856. doi: 10.7717/peerj.6856 (PMC6526899; doi:10.7717/peerj.6856)
Supplement: Supplemental Information 3 [file peerj-07-6856-s003.tsv]

#node1	node2	node1_string_internal_id	node2_string_internal_id	node1_external_id	node2_external_id	neighborhood_on_chromosome	gene_fusion	phylogenetic_cooccurrence	homology	coexpression	experimentally_determined_interaction	database_annotated	automated_textmining	combined_score
Ndufv2	Ndufs8	2112886	2106101	10090.ENSMUSP00000121557	10090.ENSMUSP00000074600	0.318	0	0.249	0	0.817	0.863	0.946	0.804	0.999
Dld	Pdhb	2111474	2095447	10090.ENSMUSP00000106481	10090.ENSMUSP00000022268	0.318	0	0	0	0.839	0.902	0.946	0.609	0.999
Ndufs8	Ndufs2	2106101	2094162	10090.ENSMUSP00000074600	10090.ENSMUSP00000013737	0.318	0	0.501	0	0.641	0.904	0.946	0.868	0.999
Sdhb	Sdhd	2094041	2093066	10090.ENSMUSP00000010007	10090.ENSMUSP00000000175	0	0	0	0	0.650	0.905	0.900	0.906	0.999
Ndufv2	Ndufs4	2112886	2095454	10090.ENSMUSP00000121557	10090.ENSMUSP00000022286	0	0	0	0	0.949	0.763	0.900	0.315	0.999
Psma4	Psmb5	2099266	2095630	10090.ENSMUSP00000034848	10090.ENSMUSP00000022803	0	0	0	0	0.863	0.983	0.950	0.377	0.999
Ndufs2	Ndufs3	2094162	2093720	10090.ENSMUSP00000013737	10090.ENSMUSP00000005647	0.318	0	0.516	0	0.794	0.904	0.946	0.838	0.999
Ndufs8	Ndufs3	2106101	2093720	10090.ENSMUSP00000074600	10090.ENSMUSP00000005647	0.318	0	0.491	0	0.960	0.904	0.946	0.830	0.999
Pdha1	Pdhb	2098841	2095447	10090.ENSMUSP00000033662	10090.ENSMUSP00000022268	0.318	0.829	0.527	0	0.823	0.943	0.946	0.736	0.999
Psma4	Psmd14	2099266	2097158	10090.ENSMUSP00000034848	10090.ENSMUSP00000028278	0	0	0	0	0.705	0.965	0.950	0.257	0.999
Ndufa8	Ndufc2	2104649	2098601	10090.ENSMUSP00000065352	10090.ENSMUSP00000032882	0	0	0	0	0.961	0.728	0.900	0.330	0.999
Uqcrc2	Cyc1	2098706	2095759	10090.ENSMUSP00000033176	10090.ENSMUSP00000023210	0	0	0	0	0.953	0.979	0.900	0.393	0.999
Ndufv2	Ndufs2	2112886	2094162	10090.ENSMUSP00000121557	10090.ENSMUSP00000013737	0.318	0	0	0	0.962	0.832	0.946	0.775	0.999
Ndufv2	Ndufs3	2112886	2093720	10090.ENSMUSP00000121557	10090.ENSMUSP00000005647	0.318	0	0	0	0.959	0.863	0.946	0.763	0.999
Per2	Per1	2104818	2095123	10090.ENSMUSP00000066620	10090.ENSMUSP00000021271	0	0	0	0.892	0.247	0.980	0.950	0.775	0.999
Psmd14	Psmb5	2097158	2095630	10090.ENSMUSP00000028278	10090.ENSMUSP00000022803	0	0	0	0	0.388	0.951	0.950	0.399	0.999
Hspe1	Hspd1	2106123	2096797	10090.ENSMUSP00000074724	10090.ENSMUSP00000027123	0.318	0	0.283	0	0.978	0.920	0	0.921	0.999
Etfa	Etfb	2099275	2093634	10090.ENSMUSP00000034866	10090.ENSMUSP00000004729	0.318	0	0.526	0	0.837	0.904	0.944	0.810	0.999
Atp5h	Atp5e	2101433	2094360	10090.ENSMUSP00000046256	10090.ENSMUSP00000016396	0	0	0	0	0.885	0.848	0.900	0.525	0.999
Uqcr10	Uqcr11	2102969	2094847	10090.ENSMUSP00000054856	10090.ENSMUSP00000020372	0	0	0	0	0.947	0.674	0.900	0.452	0.998
Junb	Fos	2104561	2095256	10090.ENSMUSP00000064680	10090.ENSMUSP00000021674	0	0	0	0	0.651	0.842	0.901	0.749	0.998
Pcca	Pccb	2100060	2099363	10090.ENSMUSP00000038763	10090.ENSMUSP00000035116	0.318	0.042	0	0	0.734	0.679	0.945	0.707	0.998
Uqcrc2	Pmpcb	2098706	2097998	10090.ENSMUSP00000033176	10090.ENSMUSP00000030882	0	0	0.524	0.727	0.962	0.918	0.540	0.287	0.998
Selp	Selplg	2112993	2110008	10090.ENSMUSP00000123924	10090.ENSMUSP00000098436	0	0	0	0	0	0.776	0.901	0.927	0.998
Mrpl12	Mrpl27	2101090	2096245	10090.ENSMUSP00000044417	10090.ENSMUSP00000025278	0.046	0	0	0	0.739	0.904	0.935	0.239	0.998
Lsm8	Snrpd3	2103365	2094855	10090.ENSMUSP00000057238	10090.ENSMUSP00000020397	0	0	0	0	0.364	0.917	0.900	0.666	0.998
Ndufb5	Ndufb9	2112532	2095686	10090.ENSMUSP00000114963	10090.ENSMUSP00000022980	0	0	0	0	0.856	0.763	0.900	0.704	0.998
Ndufa9	Ndufs3	2107791	2093720	10090.ENSMUSP00000085523	10090.ENSMUSP00000005647	0.046	0	0	0	0.907	0.554	0.900	0.761	0.998
Mrpl12	Mrpl20	2101090	2098022	10090.ENSMUSP00000044417	10090.ENSMUSP00000030942	0	0	0	0	0.564	0.902	0.935	0.239	0.997
Ndufa8	Ndufs3	2104649	2093720	10090.ENSMUSP00000065352	10090.ENSMUSP00000005647	0	0	0	0	0.846	0.732	0.900	0.517	0.997
Ndufc2	Ndufb9	2098601	2095686	10090.ENSMUSP00000032882	10090.ENSMUSP00000022980	0	0	0	0	0.832	0.674	0.900	0.521	0.997
Ndufv2	Ndufa5	2112886	2095973	10090.ENSMUSP00000121557	10090.ENSMUSP00000023851	0	0	0	0	0.875	0.674	0.900	0.371	0.997
Mrpl20	Mrpl27	2098022	2096245	10090.ENSMUSP00000030942	10090.ENSMUSP00000025278	0	0	0	0	0.614	0.904	0.935	0.239	0.997
Ndufv2	Ndufa9	2112886	2107791	10090.ENSMUSP00000121557	10090.ENSMUSP00000085523	0	0	0	0	0.774	0.763	0.900	0.664	0.997
Ndufb9	Ndufs4	2095686	2095454	10090.ENSMUSP00000022980	10090.ENSMUSP00000022286	0	0	0	0	0.890	0.674	0.900	0.261	0.997
Uqcr10	Cyc1	2102969	2095759	10090.ENSMUSP00000054856	10090.ENSMUSP00000023210	0	0	0	0	0.286	0.946	0.900	0.411	0.997
Ndufv2	Ndufb9	2112886	2095686	10090.ENSMUSP00000121557	10090.ENSMUSP00000022980	0	0	0	0	0.848	0.674	0.900	0.551	0.997
Ndufs8	Ndufa8	2106101	2104649	10090.ENSMUSP00000074600	10090.ENSMUSP00000065352	0	0	0	0	0.777	0.742	0.900	0.588	0.997
Ndufs8	Ndufs4	2106101	2095454	10090.ENSMUSP00000074600	10090.ENSMUSP00000022286	0	0	0	0	0.606	0.904	0.900	0.410	0.997
Ndufa5	Ndufb9	2095973	2095686	10090.ENSMUSP00000023851	10090.ENSMUSP00000022980	0	0	0	0	0.874	0.763	0.900	0.355	0.997
Ndufs4	Ndufs2	2095454	2094162	10090.ENSMUSP00000022286	10090.ENSMUSP00000013737	0	0	0	0	0.492	0.904	0.900	0.548	0.997
Idh3g	Aco2	2103251	2095732	10090.ENSMUSP00000056502	10090.ENSMUSP00000023116	0.318	0	0	0	0.715	0.554	0.946	0.518	0.997
Uqcr10	Uqcrc2	2102969	2098706	10090.ENSMUSP00000054856	10090.ENSMUSP00000033176	0	0	0	0	0.400	0.902	0.900	0.584	0.997
Ndufb8	Ndufb9	2096548	2095686	10090.ENSMUSP00000026222	10090.ENSMUSP00000022980	0	0	0	0	0.899	0.763	0.900	0.196	0.997
Ndufb5	Ndufb4	2112532	2095858	10090.ENSMUSP00000114963	10090.ENSMUSP00000023514	0	0	0	0	0.727	0.674	0.900	0.634	0.996
Ndufv2	Ndufa8	2112886	2104649	10090.ENSMUSP00000121557	10090.ENSMUSP00000065352	0	0	0	0	0.782	0.676	0.900	0.529	0.996
Ndufa9	Uqcrc2	2107791	2098706	10090.ENSMUSP00000085523	10090.ENSMUSP00000033176	0	0	0	0	0.858	0.201	0.947	0.532	0.996
Ndufa8	Ndufb9	2104649	2095686	10090.ENSMUSP00000065352	10090.ENSMUSP00000022980	0	0	0	0	0.891	0.676	0.900	0.235	0.996
Dld	Dbt	2111474	2093100	10090.ENSMUSP00000106481	10090.ENSMUSP00000000349	0.318	0	0.335	0	0.348	0.674	0.946	0.520	0.996
Ndufb5	Ndufa5	2112532	2095973	10090.ENSMUSP00000114963	10090.ENSMUSP00000023851	0	0	0	0	0.833	0.674	0.900	0.417	0.996
Snrnp70	Snrpd3	2106014	2094855	10090.ENSMUSP00000074160	10090.ENSMUSP00000020397	0	0	0	0	0.147	0.922	0.900	0.569	0.996
Ndufb5	Ndufc2	2112532	2098601	10090.ENSMUSP00000114963	10090.ENSMUSP00000032882	0	0	0	0	0.772	0.674	0.900	0.634	0.996
Ndufv2	Ndufb5	2112886	2112532	10090.ENSMUSP00000121557	10090.ENSMUSP00000114963	0	0	0	0	0.732	0.674	0.900	0.611	0.996
Ndufa9	Ndufs4	2107791	2095454	10090.ENSMUSP00000085523	10090.ENSMUSP00000022286	0	0	0.402	0	0.475	0.763	0.900	0.580	0.996
Dld	Pdha1	2111474	2098841	10090.ENSMUSP00000106481	10090.ENSMUSP00000033662	0.318	0	0	0	0.421	0.554	0.946	0.692	0.996
Ndufb4	Ndufb9	2095858	2095686	10090.ENSMUSP00000023514	10090.ENSMUSP00000022980	0	0	0	0	0.739	0.674	0.900	0.549	0.995
Ndufa9	Ndufs2	2107791	2094162	10090.ENSMUSP00000085523	10090.ENSMUSP00000013737	0	0	0	0	0.734	0.763	0.900	0.411	0.995
Suclg1	Sdhb	2104618	2094041	10090.ENSMUSP00000065113	10090.ENSMUSP00000010007	0.318	0	0	0	0.743	0.115	0.946	0.497	0.995
Ndufa5	Ndufs3	2095973	2093720	10090.ENSMUSP00000023851	10090.ENSMUSP00000005647	0	0	0	0	0.711	0.779	0.900	0.414	0.995
Ndufa8	Ndufs2	2104649	2094162	10090.ENSMUSP00000065352	10090.ENSMUSP00000013737	0	0	0	0	0.625	0.742	0.900	0.593	0.995
Pdhb	Dbt	2095447	2093100	10090.ENSMUSP00000022268	10090.ENSMUSP00000000349	0.318	0	0.213	0	0.466	0.687	0.946	0.244	0.995
Ndufb5	Ndufs3	2112532	2093720	10090.ENSMUSP00000114963	10090.ENSMUSP00000005647	0	0	0	0	0.679	0.732	0.900	0.580	0.995
Ndufb2	Ndufb4	2112478	2095858	10090.ENSMUSP00000114095	10090.ENSMUSP00000023514	0	0	0	0	0.544	0.674	0.900	0.710	0.995
Ndufb9	Ndufs3	2095686	2093720	10090.ENSMUSP00000022980	10090.ENSMUSP00000005647	0	0	0	0	0.710	0.732	0.900	0.524	0.995
Uqcrh	Uqcr10	2106660	2102969	10090.ENSMUSP00000077744	10090.ENSMUSP00000054856	0	0	0	0	0.471	0.873	0.900	0.397	0.995
Junb	Fosb	2104561	2093526	10090.ENSMUSP00000064680	10090.ENSMUSP00000003640	0	0	0	0	0.291	0.842	0.901	0.651	0.995
Cyc1	Ndufs2	2095759	2094162	10090.ENSMUSP00000023210	10090.ENSMUSP00000013737	0	0	0	0	0.894	0	0.946	0.209	0.995
Ndufb5	Ndufs4	2112532	2095454	10090.ENSMUSP00000114963	10090.ENSMUSP00000022286	0	0	0	0	0.787	0.698	0.900	0.319	0.995
Myd88	Irak3	2099353	2094869	10090.ENSMUSP00000035092	10090.ENSMUSP00000020448	0	0	0	0	0.100	0.665	0.950	0.665	0.994
Ndufb8	Ndufs4	2096548	2095454	10090.ENSMUSP00000026222	10090.ENSMUSP00000022286	0	0	0	0	0.697	0.763	0.900	0.263	0.994
Uqcrh	Cyc1	2106660	2095759	10090.ENSMUSP00000077744	10090.ENSMUSP00000023210	0	0	0	0	0.320	0.918	0.900	0.116	0.994
Myd88	Irf7	2099353	2096662	10090.ENSMUSP00000035092	10090.ENSMUSP00000026571	0	0	0	0	0.123	0.545	0.900	0.885	0.994
Cyc1	Sdhb	2095759	2094041	10090.ENSMUSP00000023210	10090.ENSMUSP00000010007	0	0	0	0	0.870	0	0.946	0.296	0.994
Etfa	Etfdh	2099275	2097492	10090.ENSMUSP00000034866	10090.ENSMUSP00000029386	0.318	0	0.507	0	0.535	0	0.900	0.710	0.994
Cd74	H2-Ab1	2109124	2100472	10090.ENSMUSP00000095171	10090.ENSMUSP00000041008	0	0	0	0	0.827	0.570	0.900	0.332	0.994
Uqcrc2	Sdhb	2098706	2094041	10090.ENSMUSP00000033176	10090.ENSMUSP00000010007	0	0	0	0	0.736	0.115	0.947	0.635	0.994
Pdha1	Dbt	2098841	2093100	10090.ENSMUSP00000033662	10090.ENSMUSP00000000349	0.318	0	0	0	0.477	0.679	0.946	0.242	0.994
Ndufb8	Ndufa5	2096548	2095973	10090.ENSMUSP00000026222	10090.ENSMUSP00000023851	0	0	0	0	0.843	0.674	0.900	0.095	0.994
Ndufb5	Ndufa8	2112532	2104649	10090.ENSMUSP00000114963	10090.ENSMUSP00000065352	0	0	0	0	0.779	0.733	0.900	0.177	0.994
Ephb1	Efna1	2099366	2097561	10090.ENSMUSP00000035129	10090.ENSMUSP00000029566	0	0	0	0	0.405	0.492	0.930	0.774	0.994
Ndufc2	Ndufb4	2098601	2095858	10090.ENSMUSP00000032882	10090.ENSMUSP00000023514	0	0	0	0	0.657	0.674	0.900	0.582	0.994
Pmpcb	Cyc1	2097998	2095759	10090.ENSMUSP00000030882	10090.ENSMUSP00000023210	0	0	0	0	0.918	0.904	0	0.361	0.994
Acadm	Acaa2	2105717	2099788	10090.ENSMUSP00000072483	10090.ENSMUSP00000037348	0.318	0	0	0	0.739	0	0.946	0.508	0.994
Ndufs8	Cyc1	2106101	2095759	10090.ENSMUSP00000074600	10090.ENSMUSP00000023210	0	0	0	0	0.791	0.554	0.946	0.065	0.994
Uqcrh	Cox6c	2106660	2094202	10090.ENSMUSP00000077744	10090.ENSMUSP00000014457	0	0	0	0	0.661	0.674	0.937	0.246	0.994
Ndufb5	Ndufs8	2112532	2106101	10090.ENSMUSP00000114963	10090.ENSMUSP00000074600	0	0	0	0	0.751	0.674	0.900	0.261	0.993
Ndufa8	Ndufs4	2104649	2095454	10090.ENSMUSP00000065352	10090.ENSMUSP00000022286	0	0	0	0	0.751	0.676	0.900	0.264	0.993
Eci2	Hadhb	2114194	2096723	10090.ENSMUSP00000131735	10090.ENSMUSP00000026841	0.318	0	0	0	0.487	0.446	0.946	0.454	0.993
Ndufa9	Ndufs8	2107791	2106101	10090.ENSMUSP00000085523	10090.ENSMUSP00000074600	0	0	0	0	0.543	0.763	0.900	0.432	0.993
Uqcrh	Uqcrc2	2106660	2098706	10090.ENSMUSP00000077744	10090.ENSMUSP00000033176	0	0	0	0	0.353	0.852	0.900	0.393	0.993
Etfdh	Etfb	2097492	2093634	10090.ENSMUSP00000029386	10090.ENSMUSP00000004729	0.318	0	0.517	0	0.303	0	0.900	0.743	0.993
Mrpl20	Mrpl9	2098022	2097648	10090.ENSMUSP00000030942	10090.ENSMUSP00000029786	0	0	0	0	0.117	0.928	0.900	0.054	0.993
Ndufa8	Ndufb8	2104649	2096548	10090.ENSMUSP00000065352	10090.ENSMUSP00000026222	0	0	0	0	0.804	0.677	0.900	0.141	0.993
Psme4	Psmd14	2101293	2097158	10090.ENSMUSP00000045460	10090.ENSMUSP00000028278	0	0	0	0	0.140	0.886	0.900	0.360	0.992
Lep	Socs3	2104894	2103700	10090.ENSMUSP00000067046	10090.ENSMUSP00000059129	0	0	0	0	0.052	0	0.950	0.850	0.992
Ndufc1	Ndufa5	2099994	2095973	10090.ENSMUSP00000038463	10090.ENSMUSP00000023851	0	0	0	0	0.699	0.674	0.900	0.321	0.992
Ndufs4	Ndufs3	2095454	2093720	10090.ENSMUSP00000022286	10090.ENSMUSP00000005647	0	0	0	0	0.645	0.554	0.900	0.556	0.992
Ndufb8	Ndufb4	2096548	2095858	10090.ENSMUSP00000026222	10090.ENSMUSP00000023514	0	0	0	0	0.727	0.674	0.900	0.260	0.992
Dld	Gldc	2111474	2096408	10090.ENSMUSP00000106481	10090.ENSMUSP00000025778	0.493	0	0	0	0.095	0	0.964	0.614	0.992
Uqcr11	Cox6c	2094847	2094202	10090.ENSMUSP00000020372	10090.ENSMUSP00000014457	0	0	0	0	0.788	0.674	0.900	0	0.992
Ndufb4	Ndufs3	2095858	2093720	10090.ENSMUSP00000023514	10090.ENSMUSP00000005647	0	0	0	0	0.216	0.763	0.900	0.651	0.992
Ndufa5	Ndufs4	2095973	2095454	10090.ENSMUSP00000023851	10090.ENSMUSP00000022286	0	0	0	0	0.716	0.674	0.900	0.298	0.992
Ndufa8	Ndufa5	2104649	2095973	10090.ENSMUSP00000065352	10090.ENSMUSP00000023851	0	0	0	0	0.717	0.674	0.900	0.321	0.992
Mrpl53	Mrpl9	2111867	2097648	10090.ENSMUSP00000109571	10090.ENSMUSP00000029786	0	0	0	0	0.195	0.916	0.900	0.064	0.992
Acadvl	Acaa2	2110282	2099788	10090.ENSMUSP00000099634	10090.ENSMUSP00000037348	0.318	0	0	0	0.585	0	0.946	0.543	0.992
Ndufc1	Ndufa1	2099994	2094375	10090.ENSMUSP00000038463	10090.ENSMUSP00000016571	0	0	0	0	0.623	0.674	0.900	0.369	0.991
Acadm	Hadhb	2105717	2096723	10090.ENSMUSP00000072483	10090.ENSMUSP00000026841	0.318	0	0	0	0.620	0	0.946	0.435	0.991
Hadhb	Echs1	2096723	2096640	10090.ENSMUSP00000026841	10090.ENSMUSP00000026538	0.318	0	0	0	0.410	0.446	0.946	0.384	0.991
Ndufb5	Ndufb2	2112532	2112478	10090.ENSMUSP00000114963	10090.ENSMUSP00000114095	0	0	0	0	0.622	0.674	0.900	0.356	0.991
Eprs	Dalrd3	2101362	2094616	10090.ENSMUSP00000045841	10090.ENSMUSP00000019183	0.081	0	0	0	0.675	0.930	0	0.643	0.991
Ndufb2	Ndufa1	2112478	2094375	10090.ENSMUSP00000114095	10090.ENSMUSP00000016571	0	0	0	0	0.452	0.674	0.900	0.574	0.991
Ndufa9	Ndufb8	2107791	2096548	10090.ENSMUSP00000085523	10090.ENSMUSP00000026222	0	0	0	0	0.390	0.763	0.900	0.485	0.991
Uqcrc2	Ndufs3	2098706	2093720	10090.ENSMUSP00000033176	10090.ENSMUSP00000005647	0	0	0	0	0.624	0.261	0.947	0.477	0.991
Ndufb5	Ndufb8	2112532	2096548	10090.ENSMUSP00000114963	10090.ENSMUSP00000026222	0	0	0	0	0.697	0.674	0.900	0.212	0.991
Ndufb5	Ndufc1	2112532	2099994	10090.ENSMUSP00000114963	10090.ENSMUSP00000038463	0	0	0	0	0.525	0.674	0.900	0.524	0.991
Hadhb	Eci1	2096723	2096139	10090.ENSMUSP00000026841	10090.ENSMUSP00000024946	0.318	0	0	0	0.495	0.446	0.946	0.305	0.991
Ndufb5	Ndufa1	2112532	2094375	10090.ENSMUSP00000114963	10090.ENSMUSP00000016571	0	0	0	0	0.346	0.674	0.900	0.659	0.991
Mrpl42	Mrpl9	2106219	2097648	10090.ENSMUSP00000075226	10090.ENSMUSP00000029786	0	0	0	0	0.119	0.916	0.900	0	0.991
Ndufa8	Ndufc1	2104649	2099994	10090.ENSMUSP00000065352	10090.ENSMUSP00000038463	0	0	0	0	0.631	0.674	0.900	0.390	0.991
Ndufv2	Ndufa1	2112886	2094375	10090.ENSMUSP00000121557	10090.ENSMUSP00000016571	0	0	0	0	0.288	0.674	0.900	0.693	0.991
Ndufv2	Ndufb4	2112886	2095858	10090.ENSMUSP00000121557	10090.ENSMUSP00000023514	0	0	0	0	0.423	0.698	0.900	0.568	0.991
Ndufa1	Ndufs3	2094375	2093720	10090.ENSMUSP00000016571	10090.ENSMUSP00000005647	0	0	0	0	0.312	0.674	0.900	0.616	0.990
Uqcrc2	Cox6c	2098706	2094202	10090.ENSMUSP00000033176	10090.ENSMUSP00000014457	0	0	0	0	0.243	0.674	0.947	0.349	0.990
Ndufc2	Ndufa1	2098601	2094375	10090.ENSMUSP00000032882	10090.ENSMUSP00000016571	0	0	0	0	0.382	0.674	0.900	0.586	0.990
Ndufc2	Ndufa5	2098601	2095973	10090.ENSMUSP00000032882	10090.ENSMUSP00000023851	0	0	0	0	0.589	0.674	0.900	0.371	0.990
Ndufv2	Ndufc2	2112886	2098601	10090.ENSMUSP00000121557	10090.ENSMUSP00000032882	0	0	0	0	0.362	0.674	0.900	0.585	0.990
Ndufv2	Ndufb8	2112886	2096548	10090.ENSMUSP00000121557	10090.ENSMUSP00000026222	0	0	0	0	0.654	0.674	0.900	0.282	0.990
Ndufv2	1700029P11Rik	2112886	2106015	10090.ENSMUSP00000121557	10090.ENSMUSP00000074190	0	0	0	0	0.799	0.550	0.900	0.059	0.990
Ndufb4	Ndufa1	2095858	2094375	10090.ENSMUSP00000023514	10090.ENSMUSP00000016571	0	0	0	0	0.387	0.674	0.900	0.563	0.990
Acadvl	Hadhb	2110282	2096723	10090.ENSMUSP00000099634	10090.ENSMUSP00000026841	0.318	0	0	0	0.540	0	0.946	0.524	0.990
Ndufc2	Ndufs3	2098601	2093720	10090.ENSMUSP00000032882	10090.ENSMUSP00000005647	0	0	0	0	0.429	0.674	0.900	0.546	0.990
Uqcr10	Cox6c	2102969	2094202	10090.ENSMUSP00000054856	10090.ENSMUSP00000014457	0	0	0	0	0.645	0.674	0.900	0.193	0.989
Ndufa7	Ndufs4	2100238	2095454	10090.ENSMUSP00000039692	10090.ENSMUSP00000022286	0	0	0	0	0.482	0.763	0.900	0.224	0.989
Ndufa9	Ndufa8	2107791	2104649	10090.ENSMUSP00000085523	10090.ENSMUSP00000065352	0	0	0	0	0.640	0.677	0.900	0.227	0.989
Usmg5	Atp5e	2108923	2094360	10090.ENSMUSP00000093713	10090.ENSMUSP00000016396	0	0	0	0	0.890	0	0.900	0.114	0.989
Ndufa8	Ndufa7	2104649	2100238	10090.ENSMUSP00000065352	10090.ENSMUSP00000039692	0	0	0	0	0.655	0.676	0.900	0.192	0.989
Ndufb5	Ndufs2	2112532	2094162	10090.ENSMUSP00000114963	10090.ENSMUSP00000013737	0	0	0	0	0.532	0.674	0.900	0.415	0.989
Ndufa3	Ndufa1	2106345	2094375	10090.ENSMUSP00000075953	10090.ENSMUSP00000016571	0	0	0	0	0.458	0.488	0.900	0.661	0.989
Uqcrh	Ndufc2	2106660	2098601	10090.ENSMUSP00000077744	10090.ENSMUSP00000032882	0	0	0	0	0.730	0	0.954	0.185	0.989
Ndufs8	Ndufa7	2106101	2100238	10090.ENSMUSP00000074600	10090.ENSMUSP00000039692	0	0	0	0	0.659	0.674	0.900	0.194	0.989
Mrpl9	Mrpl30	2097648	2096837	10090.ENSMUSP00000029786	10090.ENSMUSP00000027256	0	0	0	0	0.113	0.891	0.900	0	0.989
Uqcrh	Uqcr11	2106660	2094847	10090.ENSMUSP00000077744	10090.ENSMUSP00000020372	0	0	0	0	0.625	0.674	0.900	0.266	0.989
Ndufa5	Ndufa1	2095973	2094375	10090.ENSMUSP00000023851	10090.ENSMUSP00000016571	0	0	0	0	0.528	0.674	0.900	0.409	0.989
Ndufc1	Ndufb4	2099994	2095858	10090.ENSMUSP00000038463	10090.ENSMUSP00000023514	0	0	0	0	0.501	0.674	0.900	0.400	0.988
Ndufa8	Ndufb4	2104649	2095858	10090.ENSMUSP00000065352	10090.ENSMUSP00000023514	0	0	0	0	0.496	0.676	0.900	0.380	0.988
Ndufs8	Ndufa5	2106101	2095973	10090.ENSMUSP00000074600	10090.ENSMUSP00000023851	0	0	0	0	0.518	0.674	0.900	0.361	0.988
Ndufb9	Ndufa1	2095686	2094375	10090.ENSMUSP00000022980	10090.ENSMUSP00000016571	0	0	0	0	0.358	0.674	0.900	0.528	0.988
Ndufa5	Ndufb4	2095973	2095858	10090.ENSMUSP00000023851	10090.ENSMUSP00000023514	0	0	0	0	0.632	0.674	0.900	0.175	0.988
Ndufa5	Ndufs2	2095973	2094162	10090.ENSMUSP00000023851	10090.ENSMUSP00000013737	0	0	0	0	0.325	0.674	0.900	0.536	0.988
Ndufa7	Ndufb8	2100238	2096548	10090.ENSMUSP00000039692	10090.ENSMUSP00000026222	0	0	0	0	0.520	0.674	0.900	0.340	0.988
Ndufa9	Ndufb9	2107791	2095686	10090.ENSMUSP00000085523	10090.ENSMUSP00000022980	0	0	0	0	0.385	0.763	0.900	0.284	0.988
Ndufc2	Ndufs4	2098601	2095454	10090.ENSMUSP00000032882	10090.ENSMUSP00000022286	0	0	0	0	0.538	0.674	0.900	0.299	0.988
Uqcrc2	Ndufb8	2098706	2096548	10090.ENSMUSP00000033176	10090.ENSMUSP00000026222	0	0	0	0	0.453	0.115	0.947	0.608	0.988
Cyc1	Ndufs3	2095759	2093720	10090.ENSMUSP00000023210	10090.ENSMUSP00000005647	0	0	0	0	0.714	0.261	0.946	0.114	0.988
Ndufc2	Ndufb8	2098601	2096548	10090.ENSMUSP00000032882	10090.ENSMUSP00000026222	0	0	0	0	0.591	0.674	0.900	0.239	0.988
Uqcr10	Ndufc2	2102969	2098601	10090.ENSMUSP00000054856	10090.ENSMUSP00000032882	0	0	0	0	0.786	0	0.943	0.113	0.988
Ndufa7	Ndufc1	2100238	2099994	10090.ENSMUSP00000039692	10090.ENSMUSP00000038463	0	0	0	0	0.595	0.674	0.900	0.258	0.988
1700029P11Rik	Ndufs3	2106015	2093720	10090.ENSMUSP00000074190	10090.ENSMUSP00000005647	0	0	0	0	0.670	0.685	0.900	0	0.988
Acadm	Echs1	2105717	2096640	10090.ENSMUSP00000072483	10090.ENSMUSP00000026538	0.318	0	0	0	0.500	0.115	0.946	0.342	0.987
Hist1h2ak	Hist1h2be	2106041	2104024	10090.ENSMUSP00000074310	10090.ENSMUSP00000061247	0	0	0	0	0.956	0.400	0	0.544	0.987
Idh2	Aco2	2110941	2095732	10090.ENSMUSP00000103007	10090.ENSMUSP00000023116	0.318	0	0	0	0.257	0.071	0.946	0.582	0.987
Ndufb2	Ndufb9	2112478	2095686	10090.ENSMUSP00000114095	10090.ENSMUSP00000022980	0	0	0	0	0.533	0.674	0.900	0.282	0.987
Ndufc1	Ndufs3	2099994	2093720	10090.ENSMUSP00000038463	10090.ENSMUSP00000005647	0	0	0	0	0.567	0.674	0.900	0.214	0.987
Ndufa9	Ndufa5	2107791	2095973	10090.ENSMUSP00000085523	10090.ENSMUSP00000023851	0	0	0	0	0.312	0.763	0.900	0.308	0.987
Ndufb4	Ndufs4	2095858	2095454	10090.ENSMUSP00000023514	10090.ENSMUSP00000022286	0	0	0	0	0.339	0.763	0.900	0.316	0.987
Gad1	Abat	2108711	2104402	10090.ENSMUSP00000092539	10090.ENSMUSP00000063548	0.318	0	0	0	0.449	0.113	0.946	0.402	0.987
Ndufb2	Ndufc1	2112478	2099994	10090.ENSMUSP00000114095	10090.ENSMUSP00000038463	0	0	0	0	0.520	0.674	0.900	0.312	0.987
Ndufb8	Ndufs2	2096548	2094162	10090.ENSMUSP00000026222	10090.ENSMUSP00000013737	0	0	0	0	0.473	0.674	0.900	0.306	0.986
Ndufa9	Ndufa1	2107791	2094375	10090.ENSMUSP00000085523	10090.ENSMUSP00000016571	0	0	0	0	0.143	0.674	0.900	0.574	0.986
Ndufb2	Ndufa7	2112478	2100238	10090.ENSMUSP00000114095	10090.ENSMUSP00000039692	0	0	0	0	0.346	0.674	0.900	0.436	0.986
Ndufs8	Ndufb9	2106101	2095686	10090.ENSMUSP00000074600	10090.ENSMUSP00000022980	0	0	0	0	0.571	0.674	0.900	0.159	0.986
Ndufv2	Ndufc1	2112886	2099994	10090.ENSMUSP00000121557	10090.ENSMUSP00000038463	0	0	0	0	0.502	0.674	0.900	0.250	0.986
Uqcrh	Ndufa5	2106660	2095973	10090.ENSMUSP00000077744	10090.ENSMUSP00000023851	0	0	0	0	0.584	0	0.958	0.295	0.986
Ndufs8	Ndufc1	2106101	2099994	10090.ENSMUSP00000074600	10090.ENSMUSP00000038463	0	0	0	0	0.587	0.674	0.900	0.128	0.986
Ndufb8	Ndufs3	2096548	2093720	10090.ENSMUSP00000026222	10090.ENSMUSP00000005647	0	0	0	0	0.594	0.554	0.900	0.355	0.986
Ndufb3	Ndufb8	2096820	2096548	10090.ENSMUSP00000027193	10090.ENSMUSP00000026222	0	0	0	0	0.406	0.674	0.900	0.386	0.986
Hist1h2ah	Hist1h2be	2108258	2104024	10090.ENSMUSP00000089336	10090.ENSMUSP00000061247	0	0	0	0	0.954	0.400	0	0.544	0.986
Ndufc1	Ndufb9	2099994	2095686	10090.ENSMUSP00000038463	10090.ENSMUSP00000022980	0	0	0	0	0.424	0.674	0.900	0.305	0.985
Atp5f1	Atp5h	2112322	2101433	10090.ENSMUSP00000113022	10090.ENSMUSP00000046256	0	0	0	0	0.402	0.685	0.900	0.320	0.985
Ndufs8	Ndufb8	2106101	2096548	10090.ENSMUSP00000074600	10090.ENSMUSP00000026222	0	0	0	0	0.469	0.674	0.900	0.254	0.985
Mrpl9	Mrpl27	2097648	2096245	10090.ENSMUSP00000029786	10090.ENSMUSP00000025278	0	0	0	0	0.353	0.788	0.900	0.082	0.985
Ndufa3	Ndufb4	2106345	2095858	10090.ENSMUSP00000075953	10090.ENSMUSP00000023514	0	0	0	0	0.335	0.488	0.900	0.634	0.985
Idh1	Aco2	2109161	2095732	10090.ENSMUSP00000095316	10090.ENSMUSP00000023116	0.318	0	0	0	0.195	0.071	0.946	0.541	0.985
Ndufb2	Ndufa5	2112478	2095973	10090.ENSMUSP00000114095	10090.ENSMUSP00000023851	0	0	0	0	0.501	0.674	0.900	0.223	0.985
Ndufa7	Ndufb9	2100238	2095686	10090.ENSMUSP00000039692	10090.ENSMUSP00000022980	0	0	0	0	0.462	0.674	0.900	0.285	0.985
Ndufb5	Ndufa9	2112532	2107791	10090.ENSMUSP00000114963	10090.ENSMUSP00000085523	0	0	0	0	0.311	0.763	0.900	0.213	0.985
Ndufb8	Ndufa1	2096548	2094375	10090.ENSMUSP00000026222	10090.ENSMUSP00000016571	0	0	0	0	0.409	0.674	0.900	0.326	0.985
Ndufc1	Uqcr11	2099994	2094847	10090.ENSMUSP00000038463	10090.ENSMUSP00000020372	0	0	0	0	0.811	0	0.900	0.313	0.985
Ndufb9	Ndufs2	2095686	2094162	10090.ENSMUSP00000022980	10090.ENSMUSP00000013737	0	0	0	0	0.477	0.674	0.900	0.179	0.984
Ndufa9	Ndufb4	2107791	2095858	10090.ENSMUSP00000085523	10090.ENSMUSP00000023514	0	0	0	0	0.080	0.763	0.900	0.390	0.984
Acadvl	Echs1	2110282	2096640	10090.ENSMUSP00000099634	10090.ENSMUSP00000026538	0.318	0	0	0	0.431	0.115	0.946	0.269	0.984
Fh1	Sdhb	2097011	2094041	10090.ENSMUSP00000027810	10090.ENSMUSP00000010007	0.103	0	0	0	0.515	0.047	0.946	0.430	0.984
Ndufb5	1700029P11Rik	2112532	2106015	10090.ENSMUSP00000114963	10090.ENSMUSP00000074190	0	0	0	0	0.481	0.550	0.900	0.426	0.984
Ndufa9	Ndufa7	2107791	2100238	10090.ENSMUSP00000085523	10090.ENSMUSP00000039692	0	0	0	0	0.292	0.763	0.900	0.201	0.984
Ndufa7	Ndufb4	2100238	2095858	10090.ENSMUSP00000039692	10090.ENSMUSP00000023514	0	0	0	0	0.247	0.674	0.900	0.460	0.984
Ndufv2	Ndufa7	2112886	2100238	10090.ENSMUSP00000121557	10090.ENSMUSP00000039692	0	0	0	0	0.425	0.674	0.900	0.258	0.984
Ndufs4	Ndufa1	2095454	2094375	10090.ENSMUSP00000022286	10090.ENSMUSP00000016571	0	0	0	0	0.249	0.674	0.900	0.444	0.984
Ndufa7	Ndufa5	2100238	2095973	10090.ENSMUSP00000039692	10090.ENSMUSP00000023851	0	0	0	0	0.491	0.674	0.900	0.138	0.983
Ndufb2	Ndufc2	2112478	2098601	10090.ENSMUSP00000114095	10090.ENSMUSP00000032882	0	0	0	0	0.430	0.674	0.900	0.237	0.983
Ndufa7	Ndufa1	2100238	2094375	10090.ENSMUSP00000039692	10090.ENSMUSP00000016571	0	0	0	0	0.428	0.674	0.900	0.228	0.983
Ndufa7	Ndufs3	2100238	2093720	10090.ENSMUSP00000039692	10090.ENSMUSP00000005647	0	0	0	0	0.612	0.554	0.900	0.156	0.983
Ndufa8	Ndufa1	2104649	2094375	10090.ENSMUSP00000065352	10090.ENSMUSP00000016571	0	0	0	0	0.253	0.677	0.900	0.398	0.983
Ndufa7	Uqcr11	2100238	2094847	10090.ENSMUSP00000039692	10090.ENSMUSP00000020372	0	0	0	0	0.818	0	0.900	0.148	0.983
Echs1	Acadsb	2096640	2094313	10090.ENSMUSP00000026538	10090.ENSMUSP00000015829	0.318	0	0	0	0.294	0.115	0.946	0.397	0.983
Ndufb5	Ndufa3	2112532	2106345	10090.ENSMUSP00000114963	10090.ENSMUSP00000075953	0	0	0	0	0.203	0.488	0.900	0.634	0.983
Atp5j2	Atp5h	2113156	2101433	10090.ENSMUSP00000125504	10090.ENSMUSP00000046256	0	0	0	0	0.740	0.316	0.900	0.204	0.983
Ndufa9	Cyc1	2107791	2095759	10090.ENSMUSP00000085523	10090.ENSMUSP00000023210	0	0	0	0	0.689	0	0.946	0.078	0.983
Ndufb5	Uqcrh	2112532	2106660	10090.ENSMUSP00000114963	10090.ENSMUSP00000077744	0	0	0	0	0.645	0	0.937	0.257	0.982
Idh2	Idh3g	2110941	2103251	10090.ENSMUSP00000103007	10090.ENSMUSP00000056502	0.070	0	0	0	0.133	0.554	0.900	0.592	0.982
Cyc1	Ndufs4	2095759	2095454	10090.ENSMUSP00000023210	10090.ENSMUSP00000022286	0	0	0	0	0.333	0.554	0.946	0.045	0.982
Ndufc1	Ndufb3	2099994	2096820	10090.ENSMUSP00000038463	10090.ENSMUSP00000027193	0	0	0	0	0.657	0	0.900	0.532	0.982
Ndufs8	Ndufa1	2106101	2094375	10090.ENSMUSP00000074600	10090.ENSMUSP00000016571	0	0	0	0	0.222	0.674	0.900	0.393	0.982
Acadm	Acat2	2105717	2093878	10090.ENSMUSP00000072483	10090.ENSMUSP00000007005	0.318	0	0	0	0.454	0	0.946	0.238	0.982
Ndufv2	Cyc1	2112886	2095759	10090.ENSMUSP00000121557	10090.ENSMUSP00000023210	0	0	0	0	0.687	0	0.946	0.051	0.982
Ndufb4	Ndufs2	2095858	2094162	10090.ENSMUSP00000023514	10090.ENSMUSP00000013737	0	0	0	0	0.289	0.674	0.900	0.319	0.982
Ndufc1	Ndufc2	2099994	2098601	10090.ENSMUSP00000038463	10090.ENSMUSP00000032882	0	0	0	0	0.346	0.674	0.900	0.276	0.982
Acaa2	Acadsb	2099788	2094313	10090.ENSMUSP00000037348	10090.ENSMUSP00000015829	0.318	0	0	0	0.314	0	0.946	0.393	0.982
Acad8	Echs1	2102886	2096640	10090.ENSMUSP00000054370	10090.ENSMUSP00000026538	0.318	0	0	0	0.295	0.115	0.946	0.354	0.982
Mrpl42	Mrpl27	2106219	2096245	10090.ENSMUSP00000075226	10090.ENSMUSP00000025278	0	0	0	0	0.334	0.755	0.900	0	0.982
Ndufv2	Ndufb2	2112886	2112478	10090.ENSMUSP00000121557	10090.ENSMUSP00000114095	0	0	0	0	0.365	0.674	0.900	0.238	0.982
Emc2	Emc9	2095680	2095640	10090.ENSMUSP00000022962	10090.ENSMUSP00000022828	0	0	0	0	0.113	0.905	0.720	0.342	0.982
Hadhb	Acadsb	2096723	2094313	10090.ENSMUSP00000026841	10090.ENSMUSP00000015829	0.318	0	0	0	0.381	0	0.946	0.282	0.981
Ndufs8	Ndufc2	2106101	2098601	10090.ENSMUSP00000074600	10090.ENSMUSP00000032882	0	0	0	0	0.402	0.674	0.900	0.155	0.981
Ndufc1	Ndufs4	2099994	2095454	10090.ENSMUSP00000038463	10090.ENSMUSP00000022286	0	0	0	0	0.274	0.674	0.900	0.328	0.981
Idh1	Idh3g	2109161	2103251	10090.ENSMUSP00000095316	10090.ENSMUSP00000056502	0.070	0	0	0	0.083	0.554	0.900	0.583	0.981
Ndufv2	Uqcrc2	2112886	2098706	10090.ENSMUSP00000121557	10090.ENSMUSP00000033176	0	0	0	0	0.659	0.113	0.900	0.466	0.981
Ndufb2	Ndufb8	2112478	2096548	10090.ENSMUSP00000114095	10090.ENSMUSP00000026222	0	0	0	0	0.418	0.674	0.900	0.119	0.981
AI314180	Psmd14	2110432	2097158	10090.ENSMUSP00000099953	10090.ENSMUSP00000028278	0	0	0	0	0.148	0.965	0	0.419	0.981
Uqcrh	Ndufs4	2106660	2095454	10090.ENSMUSP00000077744	10090.ENSMUSP00000022286	0	0	0	0	0.227	0.554	0.937	0.228	0.981
Ndufc1	Ndufb8	2099994	2096548	10090.ENSMUSP00000038463	10090.ENSMUSP00000026222	0	0	0	0	0.428	0.674	0.900	0.133	0.981
Cyc1	Uqcr11	2095759	2094847	10090.ENSMUSP00000023210	10090.ENSMUSP00000020372	0	0	0	0	0.454	0.674	0.900	0.063	0.981
Ndufa7	Ndufc2	2100238	2098601	10090.ENSMUSP00000039692	10090.ENSMUSP00000032882	0	0	0	0	0.365	0.674	0.900	0.185	0.980
Acadvl	Acsl5	2110282	2101491	10090.ENSMUSP00000099634	10090.ENSMUSP00000046585	0.318	0	0	0	0.255	0.102	0.946	0.330	0.980
Cycs	Cyc1	2113054	2095759	10090.ENSMUSP00000124523	10090.ENSMUSP00000023210	0	0	0	0	0.728	0.792	0.344	0.543	0.980
Ndufb5	Uqcrc2	2112532	2098706	10090.ENSMUSP00000114963	10090.ENSMUSP00000033176	0	0	0	0	0.517	0.115	0.947	0.222	0.980
Ndufa3	Ndufc1	2106345	2099994	10090.ENSMUSP00000075953	10090.ENSMUSP00000038463	0	0	0	0	0.474	0.488	0.900	0.358	0.980
Psme4	Psma4	2101293	2099266	10090.ENSMUSP00000045460	10090.ENSMUSP00000034848	0	0	0	0	0	0.798	0.900	0.130	0.980
Ndufa3	Ndufs3	2106345	2093720	10090.ENSMUSP00000075953	10090.ENSMUSP00000005647	0	0	0	0	0.170	0.570	0.900	0.521	0.980
Uqcrc2	Ndufs4	2098706	2095454	10090.ENSMUSP00000033176	10090.ENSMUSP00000022286	0	0	0	0	0.452	0.115	0.947	0.343	0.980
Uqcr10	Ndufa5	2102969	2095973	10090.ENSMUSP00000054856	10090.ENSMUSP00000023851	0	0	0	0	0.610	0	0.947	0.120	0.980
Uqcrc2	Uqcr11	2098706	2094847	10090.ENSMUSP00000033176	10090.ENSMUSP00000020372	0	0	0	0	0.244	0.674	0.900	0.294	0.980
Hist1h2ah	Hist1h2ak	2108258	2106041	10090.ENSMUSP00000089336	10090.ENSMUSP00000074310	0	0	0	0.988	0.083	0.800	0.900	0	0.980
Ndufa1	Ndufs2	2094375	2094162	10090.ENSMUSP00000016571	10090.ENSMUSP00000013737	0	0	0	0	0.113	0.674	0.900	0.367	0.979
Uqcr10	Ndufb8	2102969	2096548	10090.ENSMUSP00000054856	10090.ENSMUSP00000026222	0	0	0	0	0.545	0	0.947	0.218	0.979
Mrpl20	Mrpl30	2098022	2096837	10090.ENSMUSP00000030942	10090.ENSMUSP00000027256	0	0	0	0	0.156	0.772	0.900	0	0.979
Ptcd3	Mrps15	2107214	2097925	10090.ENSMUSP00000080743	10090.ENSMUSP00000030675	0	0	0	0	0.104	0.790	0.900	0	0.979
Ndufa9	Ndufc1	2107791	2099994	10090.ENSMUSP00000085523	10090.ENSMUSP00000038463	0	0	0	0	0.366	0.674	0.900	0.144	0.979
Uqcrc2	Ndufs2	2098706	2094162	10090.ENSMUSP00000033176	10090.ENSMUSP00000013737	0	0	0	0	0.580	0	0.936	0.295	0.979
Cdkn2c	Cdkn1b	2105327	2093458	10090.ENSMUSP00000070313	10090.ENSMUSP00000003115	0	0	0	0	0	0.043	0.910	0.780	0.979
Mcee	Pccb	2101736	2099363	10090.ENSMUSP00000047855	10090.ENSMUSP00000035116	0.318	0	0	0	0.218	0	0.946	0.379	0.979
Ndufs8	Ndufb4	2106101	2095858	10090.ENSMUSP00000074600	10090.ENSMUSP00000023514	0	0	0	0	0.177	0.674	0.900	0.310	0.979
Acsl5	Acadsb	2101491	2094313	10090.ENSMUSP00000046585	10090.ENSMUSP00000015829	0.318	0	0	0	0.255	0.102	0.946	0.285	0.979
Ndufc2	Ndufs2	2098601	2094162	10090.ENSMUSP00000032882	10090.ENSMUSP00000013737	0	0	0	0	0.271	0.674	0.900	0.228	0.979
Ndufb2	Ndufs4	2112478	2095454	10090.ENSMUSP00000114095	10090.ENSMUSP00000022286	0	0	0	0	0.264	0.674	0.900	0.262	0.979
Uqcr10	Ndufa7	2102969	2100238	10090.ENSMUSP00000054856	10090.ENSMUSP00000039692	0	0	0	0	0.592	0	0.947	0.142	0.979
Ndufa3	Ndufb9	2106345	2095686	10090.ENSMUSP00000075953	10090.ENSMUSP00000022980	0	0	0	0	0.237	0.488	0.900	0.538	0.979
Ndufb2	Ndufa8	2112478	2104649	10090.ENSMUSP00000114095	10090.ENSMUSP00000065352	0	0	0	0	0.292	0.674	0.900	0.173	0.978
Acadsb	Acat2	2094313	2093878	10090.ENSMUSP00000015829	10090.ENSMUSP00000007005	0.318	0	0	0	0.314	0	0.946	0.238	0.978
Ndufv2	Ndufa3	2112886	2106345	10090.ENSMUSP00000121557	10090.ENSMUSP00000075953	0	0	0	0	0.214	0.488	0.900	0.536	0.978
Uqcrh	Ndufb8	2106660	2096548	10090.ENSMUSP00000077744	10090.ENSMUSP00000026222	0	0	0	0	0.410	0	0.958	0.204	0.978
Ndufc1	Ndufs2	2099994	2094162	10090.ENSMUSP00000038463	10090.ENSMUSP00000013737	0	0	0	0	0.256	0.674	0.900	0.208	0.978
Ndufv2	Uqcrh	2112886	2106660	10090.ENSMUSP00000121557	10090.ENSMUSP00000077744	0	0	0	0	0.467	0	0.947	0.310	0.978
Ndufa8	Uqcrc2	2104649	2098706	10090.ENSMUSP00000065352	10090.ENSMUSP00000033176	0	0	0	0	0.488	0	0.947	0.273	0.978
Acad8	Hadhb	2102886	2096723	10090.ENSMUSP00000054370	10090.ENSMUSP00000026841	0.318	0	0	0	0.314	0	0.946	0.238	0.978
Ndufb5	Ndufa7	2112532	2100238	10090.ENSMUSP00000114963	10090.ENSMUSP00000039692	0	0	0	0	0.284	0.674	0.900	0.190	0.978
1700029P11Rik	Ndufc2	2106015	2098601	10090.ENSMUSP00000074190	10090.ENSMUSP00000032882	0	0	0	0	0.546	0.550	0.900	0.063	0.978
Ndufb9	Uqcr11	2095686	2094847	10090.ENSMUSP00000022980	10090.ENSMUSP00000020372	0	0	0	0	0.735	0	0.900	0.267	0.978
Ndufa9	Ndufb3	2107791	2096820	10090.ENSMUSP00000085523	10090.ENSMUSP00000027193	0	0	0	0	0.397	0.554	0.900	0.247	0.977
Mrps15	Mrpl27	2097925	2096245	10090.ENSMUSP00000030675	10090.ENSMUSP00000025278	0.071	0	0	0	0.563	0	0.935	0.239	0.977
Ndufa9	Ndufc2	2107791	2098601	10090.ENSMUSP00000085523	10090.ENSMUSP00000032882	0	0	0	0	0.208	0.674	0.900	0.246	0.977
Acadvl	Cpt2	2110282	2097825	10090.ENSMUSP00000099634	10090.ENSMUSP00000030345	0	0	0	0	0.507	0	0.915	0.504	0.977
Acadm	Acsl5	2105717	2101491	10090.ENSMUSP00000072483	10090.ENSMUSP00000046585	0.318	0	0	0	0.269	0.102	0.946	0.211	0.977
Cd47	Sirpa	2110383	2110218	10090.ENSMUSP00000099853	10090.ENSMUSP00000099491	0	0	0	0	0	0.852	0	0.851	0.977
Mrpl42	Mrps28	2106219	2099963	10090.ENSMUSP00000075226	10090.ENSMUSP00000038305	0	0	0	0	0.335	0.694	0.900	0	0.977
Ndufa8	Cyc1	2104649	2095759	10090.ENSMUSP00000065352	10090.ENSMUSP00000023210	0	0	0	0	0.759	0	0.900	0.153	0.977
Ndufa3	Ndufa7	2106345	2100238	10090.ENSMUSP00000075953	10090.ENSMUSP00000039692	0	0	0	0	0.518	0.488	0.900	0.184	0.977
Selp	Itga2b	2112993	2110163	10090.ENSMUSP00000123924	10090.ENSMUSP00000099375	0	0	0	0	0.053	0	0.900	0.785	0.977
Ndufa3	Ndufc2	2106345	2098601	10090.ENSMUSP00000075953	10090.ENSMUSP00000032882	0	0	0	0	0.123	0.488	0.900	0.549	0.977
Ndufb2	Ndufs8	2112478	2106101	10090.ENSMUSP00000114095	10090.ENSMUSP00000074600	0	0	0	0	0.348	0.674	0.900	0.048	0.977
Ndufb3	Ndufa5	2096820	2095973	10090.ENSMUSP00000027193	10090.ENSMUSP00000023851	0	0	0	0	0.670	0	0.900	0.345	0.976
Uqcrh	Ndufa7	2106660	2100238	10090.ENSMUSP00000077744	10090.ENSMUSP00000039692	0	0	0	0	0.537	0	0.947	0.102	0.976
Uqcrh	Ndufa8	2106660	2104649	10090.ENSMUSP00000077744	10090.ENSMUSP00000065352	0	0	0	0	0.589	0	0.937	0.153	0.976
1700029P11Rik	Ndufa8	2106015	2104649	10090.ENSMUSP00000074190	10090.ENSMUSP00000065352	0	0	0	0	0.516	0.550	0.900	0	0.976
Ptcd3	Mrps28	2107214	2099963	10090.ENSMUSP00000080743	10090.ENSMUSP00000038305	0	0	0	0	0.072	0.763	0.900	0	0.976
Ndufs8	Uqcr11	2106101	2094847	10090.ENSMUSP00000074600	10090.ENSMUSP00000020372	0	0	0	0	0.759	0	0.900	0.114	0.976
Itga7	Itgb4	2109528	2095075	10090.ENSMUSP00000096712	10090.ENSMUSP00000021107	0	0	0	0	0.093	0.305	0.940	0.458	0.976
Mrpl12	Mrps15	2101090	2097925	10090.ENSMUSP00000044417	10090.ENSMUSP00000030675	0	0	0	0	0.562	0	0.935	0.239	0.976
Acad8	Acsl5	2102886	2101491	10090.ENSMUSP00000054370	10090.ENSMUSP00000046585	0.318	0	0	0	0.269	0.102	0.946	0.134	0.975
Acadm	Etfa	2105717	2099275	10090.ENSMUSP00000072483	10090.ENSMUSP00000034866	0.318	0.025	0	0	0.680	0.796	0.383	0.252	0.975
Acadm	Pccb	2105717	2099363	10090.ENSMUSP00000072483	10090.ENSMUSP00000035116	0.318	0	0	0	0.215	0	0.946	0.234	0.975
Abat	Aldh3a1	2104402	2094625	10090.ENSMUSP00000063548	10090.ENSMUSP00000019246	0.318	0	0	0	0.165	0.115	0.946	0.238	0.975
Uqcrc2	Ndufa5	2098706	2095973	10090.ENSMUSP00000033176	10090.ENSMUSP00000023851	0	0	0	0	0.468	0	0.947	0.199	0.975
Mrpl30	Mrpl27	2096837	2096245	10090.ENSMUSP00000027256	10090.ENSMUSP00000025278	0	0	0	0	0.271	0.685	0.900	0	0.975
Ndufb3	Ndufs3	2096820	2093720	10090.ENSMUSP00000027193	10090.ENSMUSP00000005647	0	0	0	0	0.591	0.261	0.900	0.271	0.975
Ndufa3	Ndufa5	2106345	2095973	10090.ENSMUSP00000075953	10090.ENSMUSP00000023851	0	0	0	0	0.370	0.488	0.900	0.332	0.975
1700029P11Rik	Ndufb8	2106015	2096548	10090.ENSMUSP00000074190	10090.ENSMUSP00000026222	0	0	0	0	0.275	0.681	0.900	0	0.974
Mrpl42	Mrpl20	2106219	2098022	10090.ENSMUSP00000075226	10090.ENSMUSP00000030942	0	0	0	0	0.288	0.674	0.900	0	0.974
Ndufb5	Ndufb3	2112532	2096820	10090.ENSMUSP00000114963	10090.ENSMUSP00000027193	0	0	0	0	0.507	0	0.900	0.531	0.974
Cyc1	Cox6c	2095759	2094202	10090.ENSMUSP00000023210	10090.ENSMUSP00000014457	0	0	0	0	0.189	0.674	0.900	0.141	0.974
1700029P11Rik	Ndufb9	2106015	2095686	10090.ENSMUSP00000074190	10090.ENSMUSP00000022980	0	0	0	0	0.459	0.550	0.900	0.061	0.974
Mrpl53	Mrpl20	2111867	2098022	10090.ENSMUSP00000109571	10090.ENSMUSP00000030942	0	0	0	0	0.275	0.674	0.900	0	0.974
Mrpl53	Mrpl42	2111867	2106219	10090.ENSMUSP00000109571	10090.ENSMUSP00000075226	0	0	0	0	0.266	0.674	0.900	0.060	0.974
Ndufb2	Ndufa9	2112478	2107791	10090.ENSMUSP00000114095	10090.ENSMUSP00000085523	0	0	0	0	0.169	0.674	0.900	0.154	0.974
Ndufb2	Uqcr10	2112478	2102969	10090.ENSMUSP00000114095	10090.ENSMUSP00000054856	0	0	0	0	0.524	0	0.947	0.063	0.974
Ndufb3	Ndufa1	2096820	2094375	10090.ENSMUSP00000027193	10090.ENSMUSP00000016571	0	0	0	0	0.690	0	0.900	0.231	0.974
Ndufa9	1700029P11Rik	2107791	2106015	10090.ENSMUSP00000085523	10090.ENSMUSP00000074190	0	0	0	0	0.254	0.685	0.900	0	0.974
Mrpl20	Mrps15	2098022	2097925	10090.ENSMUSP00000030942	10090.ENSMUSP00000030675	0.070	0	0	0	0.336	0	0.935	0.413	0.973
Uqcr11	Ndufa1	2094847	2094375	10090.ENSMUSP00000020372	10090.ENSMUSP00000016571	0	0	0	0	0.642	0	0.900	0.317	0.973
Uqcrh	Ndufs2	2106660	2094162	10090.ENSMUSP00000077744	10090.ENSMUSP00000013737	0	0	0	0	0.494	0	0.933	0.266	0.973
Ndufa9	Uqcr10	2107791	2102969	10090.ENSMUSP00000085523	10090.ENSMUSP00000054856	0	0	0	0	0.303	0.554	0.900	0.242	0.973
Ndufa8	Ndufb3	2104649	2096820	10090.ENSMUSP00000065352	10090.ENSMUSP00000027193	0	0	0	0	0.593	0.062	0.900	0.395	0.973
Eci2	Eci1	2114194	2096139	10090.ENSMUSP00000131735	10090.ENSMUSP00000024946	0	0	0.431	0	0.363	0	0.800	0.668	0.972
Mrpl53	Mrpl27	2111867	2096245	10090.ENSMUSP00000109571	10090.ENSMUSP00000025278	0	0	0	0	0.222	0.674	0.900	0	0.972
1700029P11Rik	Ndufa7	2106015	2100238	10090.ENSMUSP00000074190	10090.ENSMUSP00000039692	0	0	0	0	0.419	0.550	0.900	0.069	0.972
Ndufa5	Uqcr11	2095973	2094847	10090.ENSMUSP00000023851	10090.ENSMUSP00000020372	0	0	0	0	0.672	0	0.900	0.236	0.972
1700029P11Rik	Ndufa5	2106015	2095973	10090.ENSMUSP00000074190	10090.ENSMUSP00000023851	0	0	0	0	0.440	0.550	0.900	0	0.972
Pdha1	Pdk4	2098841	2094683	10090.ENSMUSP00000033662	10090.ENSMUSP00000019721	0	0	0	0	0.105	0.414	0.900	0.540	0.972
Ndufb2	Ndufa3	2112478	2106345	10090.ENSMUSP00000114095	10090.ENSMUSP00000075953	0	0	0	0	0.330	0.488	0.900	0.283	0.972
Cds1	Crls1	2098129	2097316	10090.ENSMUSP00000031273	10090.ENSMUSP00000028835	0.098	0	0	0	0.172	0	0.946	0.398	0.972
Ndufa3	Ndufs8	2106345	2106101	10090.ENSMUSP00000075953	10090.ENSMUSP00000074600	0	0	0	0	0.328	0.488	0.900	0.263	0.971
Ndufb2	Ndufs2	2112478	2094162	10090.ENSMUSP00000114095	10090.ENSMUSP00000013737	0	0	0	0	0.124	0.674	0.900	0.107	0.971
Atp5j2	Atp5f1	2113156	2112322	10090.ENSMUSP00000125504	10090.ENSMUSP00000113022	0	0	0	0	0.287	0.554	0.900	0.178	0.970
Ndufb8	Uqcr11	2096548	2094847	10090.ENSMUSP00000026222	10090.ENSMUSP00000020372	0	0	0	0	0.639	0	0.900	0.253	0.970
Acaa2	Acadl	2099788	2096808	10090.ENSMUSP00000037348	10090.ENSMUSP00000027153	0	0	0	0	0.376	0	0.919	0.456	0.970
Acadl	Hadhb	2096808	2096723	10090.ENSMUSP00000027153	10090.ENSMUSP00000026841	0	0	0	0	0.421	0	0.919	0.413	0.970
Fh1	Sdhd	2097011	2093066	10090.ENSMUSP00000027810	10090.ENSMUSP00000000175	0	0	0	0	0.561	0.089	0.900	0.342	0.970
Mrps28	Mrps15	2099963	2097925	10090.ENSMUSP00000038305	10090.ENSMUSP00000030675	0	0	0	0	0.161	0.674	0.900	0	0.970
Ndufs8	Uqcr10	2106101	2102969	10090.ENSMUSP00000074600	10090.ENSMUSP00000054856	0	0	0	0	0.463	0	0.947	0	0.970
Ndufa7	Ndufs2	2100238	2094162	10090.ENSMUSP00000039692	10090.ENSMUSP00000013737	0	0	0	0	0.170	0.674	0.900	0	0.970
Ndufs8	1700029P11Rik	2106101	2106015	10090.ENSMUSP00000074600	10090.ENSMUSP00000074190	0	0	0	0	0.397	0.550	0.900	0.054	0.970
Usmg5	2010107E04Rik	2108923	2095271	10090.ENSMUSP00000093713	10090.ENSMUSP00000021719	0	0	0	0	0.419	0.345	0.900	0.308	0.970
Uqcrc2	Ndufc2	2098706	2098601	10090.ENSMUSP00000033176	10090.ENSMUSP00000032882	0	0	0	0	0.395	0	0.943	0.191	0.969
Eci2	Scp2	2114194	2097824	10090.ENSMUSP00000131735	10090.ENSMUSP00000030340	0	0	0	0	0.332	0.919	0.431	0.113	0.969
Uqcr10	Ndufc1	2102969	2099994	10090.ENSMUSP00000054856	10090.ENSMUSP00000038463	0	0	0	0	0.424	0	0.900	0.520	0.969
Ndufb3	Uqcr11	2096820	2094847	10090.ENSMUSP00000027193	10090.ENSMUSP00000020372	0	0	0	0	0.683	0	0.900	0.111	0.969
Psme4	Psmb5	2101293	2095630	10090.ENSMUSP00000045460	10090.ENSMUSP00000022803	0	0	0	0	0.051	0.681	0.900	0.106	0.969
Ndufa3	Ndufa8	2106345	2104649	10090.ENSMUSP00000075953	10090.ENSMUSP00000065352	0	0	0	0	0.222	0.506	0.900	0.276	0.968
Uqcrh	Ndufc1	2106660	2099994	10090.ENSMUSP00000077744	10090.ENSMUSP00000038463	0	0	0	0	0.573	0	0.900	0.321	0.968
Srsf5	Snrnp70	2111399	2106014	10090.ENSMUSP00000105981	10090.ENSMUSP00000074160	0	0	0	0	0.153	0.420	0.900	0.439	0.968
Ndufa8	Uqcr11	2104649	2094847	10090.ENSMUSP00000065352	10090.ENSMUSP00000020372	0	0	0	0	0.674	0	0.900	0.111	0.968
Ndufb2	Uqcrh	2112478	2106660	10090.ENSMUSP00000114095	10090.ENSMUSP00000077744	0	0	0	0	0.331	0	0.947	0.178	0.968
Mcee	Pcca	2101736	2100060	10090.ENSMUSP00000047855	10090.ENSMUSP00000038763	0.071	0	0	0	0.131	0	0.946	0.361	0.968
Prlr	Gh	2112912	2110157	10090.ENSMUSP00000122219	10090.ENSMUSP00000099360	0	0	0	0	0	0.457	0.900	0.446	0.967
Ndufb2	1700029P11Rik	2112478	2106015	10090.ENSMUSP00000114095	10090.ENSMUSP00000074190	0	0	0	0	0.104	0.550	0.900	0.292	0.967
Acadm	Pcca	2105717	2100060	10090.ENSMUSP00000072483	10090.ENSMUSP00000038763	0.101	0	0	0	0.259	0	0.946	0.209	0.967
Acadl	Echs1	2096808	2096640	10090.ENSMUSP00000027153	10090.ENSMUSP00000026538	0	0	0	0	0.219	0	0.946	0.281	0.967
Ndufc2	Uqcr11	2098601	2094847	10090.ENSMUSP00000032882	10090.ENSMUSP00000020372	0	0	0	0	0.599	0	0.900	0.261	0.967
Ndufv2	Uqcr10	2112886	2102969	10090.ENSMUSP00000121557	10090.ENSMUSP00000054856	0	0	0	0	0.347	0	0.947	0.093	0.966
Lamb3	Itga3	2094355	2093251	10090.ENSMUSP00000016315	10090.ENSMUSP00000001548	0	0	0	0	0.094	0	0.950	0.310	0.966
Uqcr11	Ndufs3	2094847	2093720	10090.ENSMUSP00000020372	10090.ENSMUSP00000005647	0	0	0	0	0.629	0	0.900	0.153	0.966
Uqcrh	Ndufs8	2106660	2106101	10090.ENSMUSP00000077744	10090.ENSMUSP00000074600	0	0	0	0	0.262	0	0.947	0.204	0.966
Uqcrh	Sdhb	2106660	2094041	10090.ENSMUSP00000077744	10090.ENSMUSP00000010007	0	0	0	0	0.345	0	0.937	0.239	0.966
Ndufa3	Uqcr11	2106345	2094847	10090.ENSMUSP00000075953	10090.ENSMUSP00000020372	0	0	0	0	0.611	0	0.900	0.213	0.966
Ccl5	Cxcr2	2100220	2096876	10090.ENSMUSP00000039600	10090.ENSMUSP00000027372	0	0	0	0	0	0	0.900	0.669	0.965
Uqcr10	Ndufb9	2102969	2095686	10090.ENSMUSP00000054856	10090.ENSMUSP00000022980	0	0	0	0	0.643	0	0.900	0.118	0.965
Ndufa9	Uqcrh	2107791	2106660	10090.ENSMUSP00000085523	10090.ENSMUSP00000077744	0	0	0	0	0.342	0	0.937	0.225	0.965
Cds1	Agpat3	2098129	2093211	10090.ENSMUSP00000031273	10090.ENSMUSP00000001240	0.115	0	0	0	0.122	0	0.946	0.263	0.965
Mrpl12	Mrps28	2101090	2099963	10090.ENSMUSP00000044417	10090.ENSMUSP00000038305	0	0	0	0	0.643	0.115	0.900	0	0.965
Acadm	Cpt2	2105717	2097825	10090.ENSMUSP00000072483	10090.ENSMUSP00000030345	0	0	0	0	0.439	0	0.915	0.338	0.965
Ndufa9	Pmpcb	2107791	2097998	10090.ENSMUSP00000085523	10090.ENSMUSP00000030882	0	0	0	0	0.882	0.201	0.494	0.364	0.965
Ndufb3	Ndufs4	2096820	2095454	10090.ENSMUSP00000027193	10090.ENSMUSP00000022286	0	0	0	0	0.563	0	0.900	0.246	0.964
Acaa2	Pccb	2099788	2099363	10090.ENSMUSP00000037348	10090.ENSMUSP00000035116	0.318	0	0	0	0.250	0.063	0.922	0.198	0.964
Uqcrh	Ndufs3	2106660	2093720	10090.ENSMUSP00000077744	10090.ENSMUSP00000005647	0	0	0	0	0.368	0	0.937	0.170	0.964
Mfap5	Fbln1	2112935	2102922	10090.ENSMUSP00000122863	10090.ENSMUSP00000054583	0	0	0	0	0.096	0.500	0.900	0.308	0.964
H2-Eb1	H2-Ab1	2106011	2100472	10090.ENSMUSP00000074143	10090.ENSMUSP00000041008	0	0	0	0.967	0.825	0	0.800	0.509	0.964
Ndufc2	Ndufb3	2098601	2096820	10090.ENSMUSP00000032882	10090.ENSMUSP00000027193	0	0	0	0	0.503	0	0.900	0.330	0.963
Cox7a1	Cox8b	2109391	2096656	10090.ENSMUSP00000096193	10090.ENSMUSP00000026561	0	0	0	0	0.548	0.674	0	0.770	0.963
Ndufa3	Ndufb8	2106345	2096548	10090.ENSMUSP00000075953	10090.ENSMUSP00000026222	0	0	0	0	0.310	0.488	0.900	0.087	0.963
Suclg1	Sdhd	2104618	2093066	10090.ENSMUSP00000065113	10090.ENSMUSP00000000175	0	0	0	0	0.440	0	0.900	0.406	0.963
Uqcrh	Ndufa1	2106660	2094375	10090.ENSMUSP00000077744	10090.ENSMUSP00000016571	0	0	0	0	0.522	0	0.900	0.274	0.962
Mrpl12	Mrpl9	2101090	2097648	10090.ENSMUSP00000044417	10090.ENSMUSP00000029786	0	0	0	0	0.402	0.416	0.900	0	0.962
Smn1	Snrpd3	2095409	2094855	10090.ENSMUSP00000022147	10090.ENSMUSP00000020397	0	0	0	0	0.115	0.486	0.900	0.280	0.962
Atp5f1	Atp5e	2112322	2094360	10090.ENSMUSP00000113022	10090.ENSMUSP00000016396	0	0	0	0	0.182	0.488	0.900	0.213	0.962
E2f4	Cdkn1b	2094241	2093458	10090.ENSMUSP00000015003	10090.ENSMUSP00000003115	0	0	0	0	0.053	0.074	0.922	0.519	0.962
Ndufa9	Ndufa3	2107791	2106345	10090.ENSMUSP00000085523	10090.ENSMUSP00000075953	0	0	0	0	0.124	0.488	0.900	0.249	0.961
Uqcrh	Ndufb3	2106660	2096820	10090.ENSMUSP00000077744	10090.ENSMUSP00000027193	0	0	0	0	0.619	0	0.900	0.077	0.961
Usmg5	Uqcr10	2108923	2102969	10090.ENSMUSP00000093713	10090.ENSMUSP00000054856	0	0	0	0	0.960	0	0	0	0.961
1700029P11Rik	Ndufa1	2106015	2094375	10090.ENSMUSP00000074190	10090.ENSMUSP00000016571	0	0	0	0	0.167	0.550	0.900	0.083	0.961
Mrpl42	Mrpl12	2106219	2101090	10090.ENSMUSP00000075226	10090.ENSMUSP00000044417	0	0	0	0	0.197	0.554	0.900	0	0.961
Lama1	Lamb3	2101003	2094355	10090.ENSMUSP00000043957	10090.ENSMUSP00000016315	0	0	0	0.632	0.225	0.100	0.941	0.303	0.960
Usmg5	Uqcr11	2108923	2094847	10090.ENSMUSP00000093713	10090.ENSMUSP00000020372	0	0	0	0	0.960	0	0	0.062	0.960
Acadm	Dbt	2105717	2093100	10090.ENSMUSP00000072483	10090.ENSMUSP00000000349	0	0	0	0	0.159	0.115	0.946	0.129	0.960
Dok4	Gdnf	2100923	2095614	10090.ENSMUSP00000043554	10090.ENSMUSP00000022744	0	0	0	0	0	0	0.950	0.230	0.960
Tac1	Kng1	2108108	2095881	10090.ENSMUSP00000088175	10090.ENSMUSP00000023589	0	0	0	0	0	0	0.900	0.620	0.960
Kng2	Tac1	2109852	2108108	10090.ENSMUSP00000097623	10090.ENSMUSP00000088175	0	0	0	0	0	0	0.900	0.620	0.960
Usmg5	Ndufc2	2108923	2098601	10090.ENSMUSP00000093713	10090.ENSMUSP00000032882	0	0	0	0	0.960	0	0	0	0.960
Atp5h	2010107E04Rik	2101433	2095271	10090.ENSMUSP00000046256	10090.ENSMUSP00000021719	0	0	0	0	0.404	0.388	0.900	0	0.960
Uqcrc2	Sdhd	2098706	2093066	10090.ENSMUSP00000033176	10090.ENSMUSP00000000175	0	0	0	0	0.499	0.042	0.900	0.274	0.960
Ndufa7	Ndufb3	2100238	2096820	10090.ENSMUSP00000039692	10090.ENSMUSP00000027193	0	0	0	0	0.517	0	0.900	0.247	0.960
Ndufb2	Uqcr11	2112478	2094847	10090.ENSMUSP00000114095	10090.ENSMUSP00000020372	0	0	0	0	0.564	0	0.900	0.153	0.959
Pccb	Hadhb	2099363	2096723	10090.ENSMUSP00000035116	10090.ENSMUSP00000026841	0.318	0	0	0	0.182	0.063	0.922	0.158	0.959
Itga2b	Vwf	2110163	2093314	10090.ENSMUSP00000099375	10090.ENSMUSP00000001995	0	0	0	0	0.052	0.111	0.800	0.786	0.959
Lpin2	Dgat2	2112720	2098645	10090.ENSMUSP00000118610	10090.ENSMUSP00000033001	0	0	0	0	0.050	0.172	0.900	0.540	0.959
Ndufa3	Ndufs4	2106345	2095454	10090.ENSMUSP00000075953	10090.ENSMUSP00000022286	0	0	0	0	0.094	0.488	0.900	0.235	0.959
Ndufv2	Ndufb3	2112886	2096820	10090.ENSMUSP00000121557	10090.ENSMUSP00000027193	0	0	0	0	0.484	0	0.900	0.283	0.959
Ndufb8	Cyc1	2096548	2095759	10090.ENSMUSP00000026222	10090.ENSMUSP00000023210	0	0	0	0	0.599	0	0.900	0.057	0.958
Col17a1	Lamb3	2107640	2094355	10090.ENSMUSP00000084141	10090.ENSMUSP00000016315	0	0	0	0	0.108	0.062	0.900	0.567	0.958
Ndufa3	Ndufb3	2106345	2096820	10090.ENSMUSP00000075953	10090.ENSMUSP00000027193	0	0	0	0	0.437	0	0.900	0.319	0.958
Acadsb	Dbt	2094313	2093100	10090.ENSMUSP00000015829	10090.ENSMUSP00000000349	0	0	0	0	0.117	0.115	0.946	0.129	0.958
Mrpl42	Mrpl30	2106219	2096837	10090.ENSMUSP00000075226	10090.ENSMUSP00000027256	0	0	0	0	0.238	0.489	0.900	0	0.957
Ttn	Tnni2	2111579	2110762	10090.ENSMUSP00000107477	10090.ENSMUSP00000101591	0	0	0	0	0.510	0	0.900	0.205	0.957
Aldh6a1	Pccb	2107427	2099363	10090.ENSMUSP00000082288	10090.ENSMUSP00000035116	0	0	0	0	0.454	0	0.900	0.284	0.957
Uqcr10	Ndufs3	2102969	2093720	10090.ENSMUSP00000054856	10090.ENSMUSP00000005647	0	0	0	0	0.398	0.261	0.900	0.153	0.957
Cyc1	Ndufb9	2095759	2095686	10090.ENSMUSP00000023210	10090.ENSMUSP00000022980	0	0	0	0	0.596	0	0.900	0	0.957
Cd3e	H2-Ab1	2110411	2100472	10090.ENSMUSP00000099896	10090.ENSMUSP00000041008	0	0	0	0	0.055	0	0.934	0.350	0.956
Ndufa3	Ndufs2	2106345	2094162	10090.ENSMUSP00000075953	10090.ENSMUSP00000013737	0	0	0	0	0.054	0.488	0.900	0.206	0.956
Coq9	Coq6	2099041	2095249	10090.ENSMUSP00000034234	10090.ENSMUSP00000021661	0	0	0	0	0.213	0.682	0	0.840	0.956
Ndufs8	Uqcrc2	2106101	2098706	10090.ENSMUSP00000074600	10090.ENSMUSP00000033176	0	0	0	0	0.400	0.115	0.900	0.282	0.956
Dld	Pdk4	2111474	2094683	10090.ENSMUSP00000106481	10090.ENSMUSP00000019721	0	0	0	0	0.050	0.295	0.925	0.231	0.956
Itgb4	Lamb3	2095075	2094355	10090.ENSMUSP00000021107	10090.ENSMUSP00000016315	0	0	0	0	0.162	0	0.901	0.518	0.956
Ndufb3	Ndufb9	2096820	2095686	10090.ENSMUSP00000027193	10090.ENSMUSP00000022980	0	0	0	0	0.503	0	0.900	0.196	0.956
Uqcr10	Ndufb3	2102969	2096820	10090.ENSMUSP00000054856	10090.ENSMUSP00000027193	0	0	0	0	0.488	0	0.900	0.209	0.956
1700029P11Rik	Ndufs2	2106015	2094162	10090.ENSMUSP00000074190	10090.ENSMUSP00000013737	0	0	0	0	0.115	0.550	0.900	0.046	0.956
Ndufa8	Uqcr10	2104649	2102969	10090.ENSMUSP00000065352	10090.ENSMUSP00000054856	0	0	0	0	0.489	0	0.900	0.208	0.956
Pccb	Acat2	2099363	2093878	10090.ENSMUSP00000035116	10090.ENSMUSP00000007005	0.318	0	0	0	0.097	0.063	0.922	0.158	0.955
Acad8	Dbt	2102886	2093100	10090.ENSMUSP00000054370	10090.ENSMUSP00000000349	0	0	0	0	0.056	0.115	0.946	0.129	0.955
2010107E04Rik	Atp5e	2095271	2094360	10090.ENSMUSP00000021719	10090.ENSMUSP00000016396	0	0	0	0	0.381	0.345	0.900	0	0.955
Gyg	Ppp1r3c	2114714	2107690	10090.ENSMUSP00000136035	10090.ENSMUSP00000084578	0	0	0	0	0.056	0.554	0.900	0.076	0.955
Plch2	Pip5k1b	2110706	2096413	10090.ENSMUSP00000101256	10090.ENSMUSP00000025800	0	0	0	0	0.072	0.239	0.900	0.445	0.955
Uqcrh	Ndufb4	2106660	2095858	10090.ENSMUSP00000077744	10090.ENSMUSP00000023514	0	0	0	0	0.507	0	0.900	0.171	0.955
Aldh6a1	Acadm	2107427	2105717	10090.ENSMUSP00000082288	10090.ENSMUSP00000072483	0	0	0	0	0.507	0	0.900	0.150	0.954
1700029P11Rik	Ndufb4	2106015	2095858	10090.ENSMUSP00000074190	10090.ENSMUSP00000023514	0	0	0	0	0.054	0.550	0.900	0.066	0.954
Ndufv2	Uqcr11	2112886	2094847	10090.ENSMUSP00000121557	10090.ENSMUSP00000020372	0	0	0	0	0.416	0	0.900	0.263	0.953
1700029P11Rik	Ndufc1	2106015	2099994	10090.ENSMUSP00000074190	10090.ENSMUSP00000038463	0	0	0	0	0.050	0.550	0.900	0.048	0.953
Ndufb2	Ndufb3	2112478	2096820	10090.ENSMUSP00000114095	10090.ENSMUSP00000027193	0	0	0	0	0.449	0	0.900	0.219	0.953
Mrpl53	Mrpl30	2111867	2096837	10090.ENSMUSP00000109571	10090.ENSMUSP00000027256	0	0	0	0	0.165	0.489	0.900	0	0.953
Ndufb4	Uqcr11	2095858	2094847	10090.ENSMUSP00000023514	10090.ENSMUSP00000020372	0	0	0	0	0.503	0	0.900	0.120	0.952
Pcca	Dbt	2100060	2093100	10090.ENSMUSP00000038763	10090.ENSMUSP00000000349	0.062	0	0	0	0.499	0	0.900	0.110	0.952
Cpt2	Acadl	2097825	2096808	10090.ENSMUSP00000030345	10090.ENSMUSP00000027153	0	0	0	0	0.351	0	0.900	0.331	0.952
Uqcr11	Sdhb	2094847	2094041	10090.ENSMUSP00000020372	10090.ENSMUSP00000010007	0	0	0	0	0.412	0	0.900	0.259	0.952
Ndufb3	Ndufb4	2096820	2095858	10090.ENSMUSP00000027193	10090.ENSMUSP00000023514	0	0	0	0	0.432	0	0.900	0.207	0.951
Kng1	Itih4	2095881	2093840	10090.ENSMUSP00000023589	10090.ENSMUSP00000006703	0	0	0	0	0.363	0	0.900	0.303	0.951
Ndufv2	Sdhb	2112886	2094041	10090.ENSMUSP00000121557	10090.ENSMUSP00000010007	0	0	0	0	0.737	0.554	0.484	0.296	0.951
Atp5j2	Atp5e	2113156	2094360	10090.ENSMUSP00000125504	10090.ENSMUSP00000016396	0	0	0	0	0.724	0.261	0.720	0.243	0.951
Ndufs8	Ndufb3	2106101	2096820	10090.ENSMUSP00000074600	10090.ENSMUSP00000027193	0	0	0	0	0.369	0	0.900	0.284	0.950
Mllt3	Aff1	2106563	2098124	10090.ENSMUSP00000077232	10090.ENSMUSP00000031256	0	0	0	0	0	0.111	0.720	0.815	0.950
Atp5f1	2010107E04Rik	2112322	2095271	10090.ENSMUSP00000113022	10090.ENSMUSP00000021719	0	0	0	0	0.205	0.414	0.900	0	0.949
Ndufb5	Uqcr11	2112532	2094847	10090.ENSMUSP00000114963	10090.ENSMUSP00000020372	0	0	0	0	0.408	0	0.900	0.220	0.949
Usmg5	Atp5h	2108923	2101433	10090.ENSMUSP00000093713	10090.ENSMUSP00000046256	0	0	0	0	0.469	0	0.900	0.125	0.949
Aldh6a1	Abat	2107427	2104402	10090.ENSMUSP00000082288	10090.ENSMUSP00000063548	0	0	0	0	0.113	0	0.937	0.160	0.949
Mrpl42	Mrps15	2106219	2097925	10090.ENSMUSP00000075226	10090.ENSMUSP00000030675	0	0	0	0	0.169	0.414	0.900	0.063	0.948
Wnt3a	Cav1	2094044	2093925	10090.ENSMUSP00000010044	10090.ENSMUSP00000007799	0	0	0	0	0	0	0.941	0.161	0.948
Uqcrh	Ndufb9	2106660	2095686	10090.ENSMUSP00000077744	10090.ENSMUSP00000022980	0	0	0	0	0.426	0	0.900	0.176	0.948
Uqcr10	Ndufa1	2102969	2094375	10090.ENSMUSP00000054856	10090.ENSMUSP00000016571	0	0	0	0	0.495	0	0.900	0	0.947
Usmg5	Cox6c	2108923	2094202	10090.ENSMUSP00000093713	10090.ENSMUSP00000014457	0	0	0	0	0.947	0	0	0	0.947
Cyc1	Sdhd	2095759	2093066	10090.ENSMUSP00000023210	10090.ENSMUSP00000000175	0	0	0	0	0.403	0.115	0.900	0.100	0.946
Gata3	Zfpm2	2110477	2102361	10090.ENSMUSP00000100041	10090.ENSMUSP00000051335	0	0	0	0	0.048	0.111	0.900	0.445	0.946
Oasl1	Irf7	2098225	2096662	10090.ENSMUSP00000031540	10090.ENSMUSP00000026571	0	0	0	0	0.876	0	0	0.587	0.946
Uqcr10	Ndufb4	2102969	2095858	10090.ENSMUSP00000054856	10090.ENSMUSP00000023514	0	0	0	0	0.368	0	0.900	0.226	0.946
Ccl5	Ccl5	2102155	2100220	10090.ENSMUSP00000050119	10090.ENSMUSP00000039600	0	0	0	0	0	0.109	0.900	0.445	0.946
Fus	Snrnp70	2110798	2106014	10090.ENSMUSP00000101858	10090.ENSMUSP00000074160	0	0	0	0	0.434	0.101	0.900	0.062	0.945
Serping1	Kng1	2095997	2095881	10090.ENSMUSP00000023994	10090.ENSMUSP00000023589	0	0	0	0	0.129	0.069	0.900	0.404	0.945
Muc20	Muc1	2112050	2100660	10090.ENSMUSP00000110769	10090.ENSMUSP00000041963	0	0	0	0	0.098	0	0.900	0.439	0.945
Ndufc1	Cyc1	2099994	2095759	10090.ENSMUSP00000038463	10090.ENSMUSP00000023210	0	0	0	0	0.470	0	0.900	0.046	0.945
Uqcrc2	Ndufb3	2098706	2096820	10090.ENSMUSP00000033176	10090.ENSMUSP00000027193	0	0	0	0	0.412	0	0.900	0.127	0.944
Ndufa5	Cyc1	2095973	2095759	10090.ENSMUSP00000023851	10090.ENSMUSP00000023210	0	0	0	0	0.382	0	0.900	0.170	0.944
Cxcr1	Ccl5	2102082	2100220	10090.ENSMUSP00000049714	10090.ENSMUSP00000039600	0	0	0	0	0	0	0.900	0.468	0.944
Rnps1	Snrnp70	2107835	2106014	10090.ENSMUSP00000085867	10090.ENSMUSP00000074160	0	0	0	0	0.128	0.181	0.900	0.310	0.944
Ndufa9	Uqcr11	2107791	2094847	10090.ENSMUSP00000085523	10090.ENSMUSP00000020372	0	0	0	0	0.394	0	0.900	0.147	0.943
Gh	Socs3	2110157	2103700	10090.ENSMUSP00000099360	10090.ENSMUSP00000059129	0	0	0	0	0	0	0.919	0.324	0.943
Aldh6a1	Hadhb	2107427	2096723	10090.ENSMUSP00000082288	10090.ENSMUSP00000026841	0	0	0	0	0.448	0	0.900	0.042	0.942
Uqcrh	Ndufa3	2106660	2106345	10090.ENSMUSP00000077744	10090.ENSMUSP00000075953	0	0	0	0	0.418	0	0.900	0.096	0.942
Srsf5	Snrpd3	2111399	2094855	10090.ENSMUSP00000105981	10090.ENSMUSP00000020397	0	0	0	0	0.087	0.371	0.900	0.122	0.942
Pccb	Dbt	2099363	2093100	10090.ENSMUSP00000035116	10090.ENSMUSP00000000349	0.046	0	0	0	0.399	0.047	0.900	0.107	0.942
Ndufa3	1700029P11Rik	2106345	2106015	10090.ENSMUSP00000075953	10090.ENSMUSP00000074190	0	0	0	0	0.075	0.415	0.900	0.058	0.942
Ndufb3	Ndufs2	2096820	2094162	10090.ENSMUSP00000027193	10090.ENSMUSP00000013737	0	0	0	0	0.176	0	0.900	0.348	0.941
Ndufs4	Uqcr11	2095454	2094847	10090.ENSMUSP00000022286	10090.ENSMUSP00000020372	0	0	0	0	0.225	0	0.900	0.311	0.941
Mrpl53	Mrps28	2111867	2099963	10090.ENSMUSP00000109571	10090.ENSMUSP00000038305	0	0	0	0	0.383	0.115	0.900	0	0.940
Lcn2	Slc22a17	2102810	2102071	10090.ENSMUSP00000053962	10090.ENSMUSP00000049676	0	0	0	0	0	0	0.900	0.427	0.940
Atp5h	Sdhb	2101433	2094041	10090.ENSMUSP00000046256	10090.ENSMUSP00000010007	0	0	0	0	0.920	0	0	0.276	0.940
Aldh6a1	Pcca	2107427	2100060	10090.ENSMUSP00000082288	10090.ENSMUSP00000038763	0	0	0	0	0.279	0	0.900	0.230	0.939
Mrpl53	Mrpl12	2111867	2101090	10090.ENSMUSP00000109571	10090.ENSMUSP00000044417	0	0	0	0	0.421	0	0.900	0	0.939
Uqcrc2	Ndufb9	2098706	2095686	10090.ENSMUSP00000033176	10090.ENSMUSP00000022980	0	0	0	0	0.336	0	0.900	0.162	0.939
Pdhb	Pdk4	2095447	2094683	10090.ENSMUSP00000022268	10090.ENSMUSP00000019721	0	0	0	0	0.053	0.295	0.900	0.203	0.939
Mrps28	Mrpl20	2099963	2098022	10090.ENSMUSP00000038305	10090.ENSMUSP00000030942	0	0	0	0	0.409	0	0.900	0	0.938
Ndufb5	Uqcr10	2112532	2102969	10090.ENSMUSP00000114963	10090.ENSMUSP00000054856	0	0	0	0	0.357	0	0.900	0.114	0.938
Mrps15	Mrpl30	2097925	2096837	10090.ENSMUSP00000030675	10090.ENSMUSP00000027256	0	0	0	0	0.124	0	0.900	0.357	0.938
Calca	Vip	2098610	2094702	10090.ENSMUSP00000032907	10090.ENSMUSP00000019906	0	0	0	0	0.049	0	0.900	0.397	0.937
Aldh6a1	Acaa2	2107427	2099788	10090.ENSMUSP00000082288	10090.ENSMUSP00000037348	0	0	0	0	0.298	0	0.900	0.171	0.936
Kng2	Kng1	2109852	2095881	10090.ENSMUSP00000097623	10090.ENSMUSP00000023589	0	0	0	0.981	0.390	0	0.900	0.443	0.936
Ndufb5	Cyc1	2112532	2095759	10090.ENSMUSP00000114963	10090.ENSMUSP00000023210	0	0	0	0	0.394	0	0.900	0	0.936
Uqcr10	Ndufs4	2102969	2095454	10090.ENSMUSP00000054856	10090.ENSMUSP00000022286	0	0	0	0	0.264	0	0.900	0.207	0.936
Uqcr10	Sdhb	2102969	2094041	10090.ENSMUSP00000054856	10090.ENSMUSP00000010007	0	0	0	0	0.339	0	0.900	0.120	0.936
Lpin2	Agpat3	2112720	2093211	10090.ENSMUSP00000118610	10090.ENSMUSP00000001240	0	0	0	0	0.050	0.114	0.900	0.332	0.936
Uqcr11	Ndufs2	2094847	2094162	10090.ENSMUSP00000020372	10090.ENSMUSP00000013737	0	0	0	0	0.256	0	0.900	0.214	0.936
Uqcrh	Sdhd	2106660	2093066	10090.ENSMUSP00000077744	10090.ENSMUSP00000000175	0	0	0	0	0.162	0	0.900	0.290	0.935
Ndufc1	Uqcrc2	2099994	2098706	10090.ENSMUSP00000038463	10090.ENSMUSP00000033176	0	0	0	0	0.355	0	0.900	0.077	0.935
Atp5f1	Usmg5	2112322	2108923	10090.ENSMUSP00000113022	10090.ENSMUSP00000093713	0	0	0	0	0.317	0	0.900	0.125	0.935
Oas2	Irf7	2103855	2096662	10090.ENSMUSP00000060082	10090.ENSMUSP00000026571	0	0	0	0	0.871	0	0	0.511	0.934
Ndufb2	Ndufs3	2112478	2093720	10090.ENSMUSP00000114095	10090.ENSMUSP00000005647	0	0	0	0	0.353	0	0.900	0.072	0.934
Tjp2	Cldn5	2109633	2100652	10090.ENSMUSP00000097154	10090.ENSMUSP00000041925	0	0	0	0	0	0.053	0.800	0.682	0.934
Uqcrc2	Ndufa1	2098706	2094375	10090.ENSMUSP00000033176	10090.ENSMUSP00000016571	0	0	0	0	0.288	0	0.900	0.151	0.934
Kng2	Serping1	2109852	2095997	10090.ENSMUSP00000097623	10090.ENSMUSP00000023994	0	0	0	0	0.115	0.069	0.900	0.300	0.934
Tjp2	Cldn4	2109633	2102719	10090.ENSMUSP00000097154	10090.ENSMUSP00000053420	0	0	0	0	0.075	0.047	0.800	0.664	0.933
Pcca	Acaa2	2100060	2099788	10090.ENSMUSP00000038763	10090.ENSMUSP00000037348	0.071	0	0	0	0.209	0	0.900	0.196	0.933
Uqcr11	Sdhd	2094847	2093066	10090.ENSMUSP00000020372	10090.ENSMUSP00000000175	0	0	0	0	0.236	0	0.900	0.196	0.933
Uqcrc2	Ndufb4	2098706	2095858	10090.ENSMUSP00000033176	10090.ENSMUSP00000023514	0	0	0	0	0.190	0	0.900	0.244	0.933
Tnni2	Mylpf	2110762	2098613	10090.ENSMUSP00000101591	10090.ENSMUSP00000032910	0	0	0	0	0.832	0.390	0	0.404	0.933
Ndufa7	Cyc1	2100238	2095759	10090.ENSMUSP00000039692	10090.ENSMUSP00000023210	0	0	0	0	0.312	0	0.900	0.098	0.932
Gh	Lep	2110157	2104894	10090.ENSMUSP00000099360	10090.ENSMUSP00000067046	0	0	0	0	0	0	0.800	0.678	0.932
Aldh6a1	Dbt	2107427	2093100	10090.ENSMUSP00000082288	10090.ENSMUSP00000000349	0	0	0	0	0.258	0	0.900	0.148	0.931
Acaa2	Echs1	2099788	2096640	10090.ENSMUSP00000037348	10090.ENSMUSP00000026538	0.318	0	0	0	0.543	0.446	0.484	0.353	0.931
Ndufa7	Uqcrc2	2100238	2098706	10090.ENSMUSP00000039692	10090.ENSMUSP00000033176	0	0	0	0	0.269	0	0.900	0.131	0.930
Pml	Sumo3	2107481	2094886	10090.ENSMUSP00000082816	10090.ENSMUSP00000020501	0	0	0	0	0.065	0.110	0.917	0.104	0.930
Itpr3	Ahcyl1	2099936	2097534	10090.ENSMUSP00000038150	10090.ENSMUSP00000029490	0	0	0	0	0	0.104	0.900	0.285	0.930
Mrps28	Mrpl27	2099963	2096245	10090.ENSMUSP00000038305	10090.ENSMUSP00000025278	0	0	0	0	0.328	0	0.900	0	0.929
Tubb4a	Dynll1	2105453	2093992	10090.ENSMUSP00000071135	10090.ENSMUSP00000009157	0	0	0	0	0.076	0.048	0.900	0.295	0.929
Itgb4	Itga3	2095075	2093251	10090.ENSMUSP00000021107	10090.ENSMUSP00000001548	0	0	0	0	0.108	0.107	0.851	0.477	0.929
Kl	Fgf10	2106690	2095442	10090.ENSMUSP00000077899	10090.ENSMUSP00000022246	0	0	0	0	0	0.064	0.916	0.149	0.928
Suclg1	Acaa2	2104618	2099788	10090.ENSMUSP00000065113	10090.ENSMUSP00000037348	0.102	0	0	0	0.436	0	0.847	0.182	0.928
Snrnp70	Lsm8	2106014	2103365	10090.ENSMUSP00000074160	10090.ENSMUSP00000057238	0	0	0	0	0.113	0	0.900	0.263	0.928
Rnps1	Lsm8	2107835	2103365	10090.ENSMUSP00000085867	10090.ENSMUSP00000057238	0	0	0	0	0.108	0	0.900	0.257	0.928
Suclg1	Hadhb	2104618	2096723	10090.ENSMUSP00000065113	10090.ENSMUSP00000026841	0.102	0	0	0	0.433	0	0.847	0.176	0.927
Ndufb3	Cyc1	2096820	2095759	10090.ENSMUSP00000027193	10090.ENSMUSP00000023210	0	0	0	0	0.267	0	0.900	0.083	0.927
Cd3e	Ptpn22	2110411	2097507	10090.ENSMUSP00000099896	10090.ENSMUSP00000029433	0	0	0	0	0.077	0.111	0.917	0.051	0.927
Eci2	Acaa2	2114194	2099788	10090.ENSMUSP00000131735	10090.ENSMUSP00000037348	0.318	0	0	0	0.414	0.446	0.484	0.460	0.927
Ndufa3	Uqcr10	2106345	2102969	10090.ENSMUSP00000075953	10090.ENSMUSP00000054856	0	0	0	0	0.218	0	0.900	0.132	0.926
Srsf5	Fus	2111399	2110798	10090.ENSMUSP00000105981	10090.ENSMUSP00000101858	0	0	0	0	0.247	0.101	0.900	0.046	0.926
Mrps28	Mrpl30	2099963	2096837	10090.ENSMUSP00000038305	10090.ENSMUSP00000027256	0	0	0	0	0.274	0	0.900	0.062	0.926
Lep	Npy	2104894	2098322	10090.ENSMUSP00000067046	10090.ENSMUSP00000031843	0	0	0	0	0	0	0	0.926	0.926
Ndufc2	Cyc1	2098601	2095759	10090.ENSMUSP00000032882	10090.ENSMUSP00000023210	0	0	0	0	0.266	0	0.900	0.077	0.926
Fos	Fosb	2095256	2093526	10090.ENSMUSP00000021674	10090.ENSMUSP00000003640	0	0	0	0.773	0.553	0.062	0.800	0.875	0.926
Hadhb	Acat2	2096723	2093878	10090.ENSMUSP00000026841	10090.ENSMUSP00000007005	0	0	0.504	0.792	0.208	0	0.900	0.071	0.926
Uqcr10	Pmpcb	2102969	2097998	10090.ENSMUSP00000054856	10090.ENSMUSP00000030882	0	0	0	0	0.146	0.822	0.540	0.064	0.925
Socs3	Ifngr2	2103700	2095910	10090.ENSMUSP00000059129	10090.ENSMUSP00000023687	0	0	0	0	0	0	0.900	0.290	0.925
Uqcr10	Sdhd	2102969	2093066	10090.ENSMUSP00000054856	10090.ENSMUSP00000000175	0	0	0	0	0.252	0	0.900	0.076	0.925
Cops5	Cdkn1b	2096778	2093458	10090.ENSMUSP00000027050	10090.ENSMUSP00000003115	0	0	0	0	0	0.545	0.371	0.760	0.925
Mfap5	Fbn1	2112935	2097255	10090.ENSMUSP00000122863	10090.ENSMUSP00000028633	0	0	0	0	0.286	0.500	0.268	0.747	0.925
Uqcr10	Ndufs2	2102969	2094162	10090.ENSMUSP00000054856	10090.ENSMUSP00000013737	0	0	0	0	0.159	0	0.900	0.171	0.924
Oasl2	Irf7	2098226	2096662	10090.ENSMUSP00000031542	10090.ENSMUSP00000026571	0	0	0	0	0.868	0	0	0.448	0.924
Mrps15	Mrpl9	2097925	2097648	10090.ENSMUSP00000030675	10090.ENSMUSP00000029786	0	0	0	0	0.208	0	0.900	0.127	0.924
Dctn1	Tubb4a	2111866	2105453	10090.ENSMUSP00000109552	10090.ENSMUSP00000071135	0	0	0	0	0.102	0.166	0.900	0.107	0.924
Irf7	Dhx58	2096662	2094473	10090.ENSMUSP00000026571	10090.ENSMUSP00000017974	0	0	0	0	0.802	0	0	0.632	0.924
Pcca	Hadhb	2100060	2096723	10090.ENSMUSP00000038763	10090.ENSMUSP00000026841	0.071	0	0	0	0.164	0	0.900	0.131	0.923
Lgals3bp	Serping1	2099471	2095997	10090.ENSMUSP00000035579	10090.ENSMUSP00000023994	0	0	0	0	0.112	0	0.900	0.208	0.923
Tjp2	Cldn3	2109633	2108571	10090.ENSMUSP00000097154	10090.ENSMUSP00000091799	0	0	0	0	0	0.047	0.800	0.632	0.923
Gspt2	Rnps1	2111862	2107835	10090.ENSMUSP00000109523	10090.ENSMUSP00000085867	0	0	0	0	0.102	0	0.900	0.218	0.923
Gp1bb	Gp5	2103722	2102448	10090.ENSMUSP00000059270	10090.ENSMUSP00000051895	0	0	0	0	0.128	0	0.800	0.594	0.923
Itga5	Itgb4	2095736	2095075	10090.ENSMUSP00000023128	10090.ENSMUSP00000021107	0	0	0	0	0.053	0.215	0.835	0.446	0.923
Ech1	Eci1	2104750	2096139	10090.ENSMUSP00000066092	10090.ENSMUSP00000024946	0	0	0.438	0	0.644	0.113	0.484	0.280	0.922
Sepp1	Serping1	2107260	2095997	10090.ENSMUSP00000081004	10090.ENSMUSP00000023994	0	0	0	0	0.236	0	0.900	0.063	0.922
Itga2b	Itgb4	2110163	2095075	10090.ENSMUSP00000099375	10090.ENSMUSP00000021107	0	0	0	0	0.052	0.215	0.835	0.441	0.922
Cx3cl1	Cxcr2	2099038	2096876	10090.ENSMUSP00000034230	10090.ENSMUSP00000027372	0	0	0	0	0	0	0.800	0.627	0.922
Ndufb4	Cyc1	2095858	2095759	10090.ENSMUSP00000023514	10090.ENSMUSP00000023210	0	0	0	0	0.253	0	0.900	0	0.922
H2-Ab1	Ptpn22	2100472	2097507	10090.ENSMUSP00000041008	10090.ENSMUSP00000029433	0	0	0	0	0	0	0.911	0.158	0.922
Cdc16	Psmd14	2101759	2097158	10090.ENSMUSP00000047950	10090.ENSMUSP00000028278	0	0	0	0	0.179	0.115	0.900	0	0.921
Rnps1	Snrpd3	2107835	2094855	10090.ENSMUSP00000085867	10090.ENSMUSP00000020397	0	0	0	0	0.241	0	0.900	0	0.921
Polr2g	Lsm8	2108977	2103365	10090.ENSMUSP00000093980	10090.ENSMUSP00000057238	0	0	0	0	0.235	0	0.900	0.051	0.921
Dctn1	Dynll1	2111866	2093992	10090.ENSMUSP00000109552	10090.ENSMUSP00000009157	0	0	0	0	0	0.111	0.900	0.187	0.921
Tac1	P2ry6	2108108	2103110	10090.ENSMUSP00000088175	10090.ENSMUSP00000055697	0	0	0	0	0	0	0.900	0.246	0.921
Psmd14	Cdkn1b	2097158	2093458	10090.ENSMUSP00000028278	10090.ENSMUSP00000003115	0	0	0	0	0	0.047	0.917	0.082	0.921
Ecm1	Lgals3bp	2112267	2099471	10090.ENSMUSP00000112665	10090.ENSMUSP00000035579	0	0	0	0	0.082	0	0.900	0.206	0.920
Gpx3	Gstm1	2107264	2093577	10090.ENSMUSP00000081011	10090.ENSMUSP00000004140	0	0	0	0	0	0	0.900	0.236	0.920
Acaa2	Eci1	2099788	2096139	10090.ENSMUSP00000037348	10090.ENSMUSP00000024946	0.318	0	0	0	0.496	0.446	0.484	0.311	0.920
Polr2g	Snrpd3	2108977	2094855	10090.ENSMUSP00000093980	10090.ENSMUSP00000020397	0	0	0	0	0.158	0.112	0.900	0.065	0.920
Lama1	Itga3	2101003	2093251	10090.ENSMUSP00000043957	10090.ENSMUSP00000001548	0	0	0	0	0	0	0.901	0.220	0.919
Ehmt1	Cdc16	2110456	2101759	10090.ENSMUSP00000100002	10090.ENSMUSP00000047950	0	0	0	0	0.194	0	0.900	0.083	0.919
Rfwd2	Psmd14	2106383	2097158	10090.ENSMUSP00000076160	10090.ENSMUSP00000028278	0	0	0	0	0.113	0.160	0.900	0	0.919
Itga5	Itga3	2095736	2093251	10090.ENSMUSP00000023128	10090.ENSMUSP00000001548	0	0	0	0.659	0.052	0	0.900	0.549	0.919
Wnt7b	Wnt6	2111258	2093841	10090.ENSMUSP00000105051	10090.ENSMUSP00000006716	0	0	0	0.911	0.055	0.169	0.900	0.702	0.919
Wnt3a	Wnt6	2094044	2093841	10090.ENSMUSP00000010044	10090.ENSMUSP00000006716	0	0	0	0.906	0.055	0.169	0.900	0.657	0.919
Srsf5	Rnps1	2111399	2107835	10090.ENSMUSP00000105981	10090.ENSMUSP00000085867	0	0	0	0.651	0.083	0.181	0.900	0.080	0.919
Hist2h3b	Hist1h2ak	2109460	2106041	10090.ENSMUSP00000096442	10090.ENSMUSP00000074310	0	0	0	0	0.697	0.410	0	0.584	0.919
Lama1	Itgb4	2101003	2095075	10090.ENSMUSP00000043957	10090.ENSMUSP00000021107	0	0	0	0	0.053	0.062	0.901	0.191	0.919
Wnt4	Wnt6	2099636	2093841	10090.ENSMUSP00000036580	10090.ENSMUSP00000006716	0	0	0	0.923	0.055	0.169	0.900	0.705	0.919
Serping1	Itih4	2095997	2093840	10090.ENSMUSP00000023994	10090.ENSMUSP00000006703	0	0	0	0	0.127	0	0.900	0.124	0.917
Gp5	Vwf	2102448	2093314	10090.ENSMUSP00000051895	10090.ENSMUSP00000001995	0	0	0	0	0.063	0.064	0.800	0.586	0.917
Pcca	Acat2	2100060	2093878	10090.ENSMUSP00000038763	10090.ENSMUSP00000007005	0.071	0	0	0	0.096	0	0.900	0.131	0.917
Dctn1	Nphp4	2111866	2102123	10090.ENSMUSP00000109552	10090.ENSMUSP00000049920	0	0	0	0	0.049	0	0.900	0.191	0.916
Ndufa3	Uqcrc2	2106345	2098706	10090.ENSMUSP00000075953	10090.ENSMUSP00000033176	0	0	0	0	0.092	0	0.900	0.150	0.916
Ephb1	Myl12a	2099366	2096106	10090.ENSMUSP00000035129	10090.ENSMUSP00000024846	0	0	0	0	0.053	0.115	0.900	0.125	0.916
Ndufa5	Cox6c	2095973	2094202	10090.ENSMUSP00000023851	10090.ENSMUSP00000014457	0	0	0	0	0.901	0	0	0.187	0.916
Ech1	Acaa2	2104750	2099788	10090.ENSMUSP00000066092	10090.ENSMUSP00000037348	0	0	0	0	0.623	0.207	0.484	0.520	0.916
1700029P11Rik	Ndufb3	2106015	2096820	10090.ENSMUSP00000074190	10090.ENSMUSP00000027193	0	0	0	0	0.174	0	0.900	0.055	0.915
Cyc1	Ndufa1	2095759	2094375	10090.ENSMUSP00000023210	10090.ENSMUSP00000016571	0	0	0	0	0.141	0	0.900	0.083	0.914
Ccl5	Npy	2100220	2098322	10090.ENSMUSP00000039600	10090.ENSMUSP00000031843	0	0	0	0	0	0	0.900	0.179	0.914
Wnt10a	Wnt6	2093842	2093841	10090.ENSMUSP00000006718	10090.ENSMUSP00000006716	0	0	0	0.881	0.091	0	0.900	0.806	0.914
Ltb4r1	Edn2	2102364	2097836	10090.ENSMUSP00000051368	10090.ENSMUSP00000030384	0	0	0	0	0	0	0.914	0	0.914
Mrpl12	Mrpl30	2101090	2096837	10090.ENSMUSP00000044417	10090.ENSMUSP00000027256	0	0	0	0	0.183	0	0.900	0	0.914
Cd74	H2-Eb1	2109124	2106011	10090.ENSMUSP00000095171	10090.ENSMUSP00000074143	0	0	0	0	0.795	0.570	0	0.093	0.913
Ndufs2	Sdhb	2094162	2094041	10090.ENSMUSP00000013737	10090.ENSMUSP00000010007	0.046	0	0	0	0.774	0	0.484	0.314	0.913
Kng2	Itih4	2109852	2093840	10090.ENSMUSP00000097623	10090.ENSMUSP00000006703	0	0	0	0	0.157	0	0.900	0.059	0.913
Gpx4	Gstm1	2109063	2093577	10090.ENSMUSP00000094863	10090.ENSMUSP00000004140	0	0	0	0	0.091	0	0.900	0.121	0.913
Fus	Rnps1	2110798	2107835	10090.ENSMUSP00000101858	10090.ENSMUSP00000085867	0	0	0	0	0.112	0	0.900	0.095	0.912
Ndufb2	Uqcrc2	2112478	2098706	10090.ENSMUSP00000114095	10090.ENSMUSP00000033176	0	0	0	0	0.148	0	0.900	0.053	0.912
Aldh6a1	Acat2	2107427	2093878	10090.ENSMUSP00000082288	10090.ENSMUSP00000007005	0	0	0	0	0.165	0	0.900	0	0.912
Ndufa3	Cyc1	2106345	2095759	10090.ENSMUSP00000075953	10090.ENSMUSP00000023210	0	0	0	0	0.163	0	0.900	0	0.912
Ndufb2	Cyc1	2112478	2095759	10090.ENSMUSP00000114095	10090.ENSMUSP00000023210	0	0	0	0	0.158	0	0.900	0.041	0.912
Rnps1	Aaas	2107835	2101126	10090.ENSMUSP00000085867	10090.ENSMUSP00000044604	0	0	0	0	0.133	0	0.900	0.058	0.911
Fus	Snrpd3	2110798	2094855	10090.ENSMUSP00000101858	10090.ENSMUSP00000020397	0	0	0	0	0.100	0.047	0.900	0.089	0.911
Cdc16	Cdkn1b	2101759	2093458	10090.ENSMUSP00000047950	10090.ENSMUSP00000003115	0	0	0	0	0.049	0	0.900	0.141	0.911
C2cd3	Nphp4	2104261	2102123	10090.ENSMUSP00000062637	10090.ENSMUSP00000049920	0	0	0	0	0	0	0.900	0.146	0.911
Col28a1	Col17a1	2112121	2107640	10090.ENSMUSP00000111199	10090.ENSMUSP00000084141	0	0	0	0	0	0.052	0.910	0	0.911
Npy	Kng1	2098322	2095881	10090.ENSMUSP00000031843	10090.ENSMUSP00000023589	0	0	0	0	0	0	0.900	0.153	0.911
Tac1	Edn2	2108108	2097836	10090.ENSMUSP00000088175	10090.ENSMUSP00000030384	0	0	0	0	0	0	0.900	0.154	0.911
Wnt4	Wnt10a	2099636	2093842	10090.ENSMUSP00000036580	10090.ENSMUSP00000006718	0	0	0	0.899	0.099	0	0.900	0.493	0.910
Aldh3a1	Gstm1	2094625	2093577	10090.ENSMUSP00000019246	10090.ENSMUSP00000004140	0	0	0	0	0.051	0	0.900	0.130	0.910
Prelp	Chst2	2101925	2100430	10090.ENSMUSP00000048803	10090.ENSMUSP00000040775	0	0	0	0	0	0	0.900	0.143	0.910
Calca	Adora2b	2098610	2094541	10090.ENSMUSP00000032907	10090.ENSMUSP00000018644	0	0	0	0	0	0	0.900	0.146	0.910
Ecm1	Serping1	2112267	2095997	10090.ENSMUSP00000112665	10090.ENSMUSP00000023994	0	0	0	0	0.083	0	0.900	0.090	0.909
Rdh5	Aldh1a7	2096594	2096362	10090.ENSMUSP00000026406	10090.ENSMUSP00000025656	0	0	0	0	0.047	0	0.900	0.130	0.909
Idh2	Idh1	2110941	2109161	10090.ENSMUSP00000103007	10090.ENSMUSP00000095316	0	0	0.527	0.978	0	0.554	0.800	0.880	0.909
Ltb4r1	Lpar6	2102364	2100732	10090.ENSMUSP00000051368	10090.ENSMUSP00000042327	0	0	0	0.648	0	0	0.900	0.286	0.909
Ecm1	Kng1	2112267	2095881	10090.ENSMUSP00000112665	10090.ENSMUSP00000023589	0	0	0	0	0	0	0.900	0.133	0.909
Kng2	Npy	2109852	2098322	10090.ENSMUSP00000097623	10090.ENSMUSP00000031843	0	0	0	0	0	0	0.900	0.134	0.909
Sepp1	Kng1	2107260	2095881	10090.ENSMUSP00000081004	10090.ENSMUSP00000023589	0	0	0	0	0.128	0	0.900	0	0.909
Gpx4	Sod2	2109063	2093880	10090.ENSMUSP00000094863	10090.ENSMUSP00000007012	0	0	0	0	0.099	0.228	0.484	0.778	0.909
P2ry6	Lpar6	2103110	2100732	10090.ENSMUSP00000055697	10090.ENSMUSP00000042327	0	0	0	0.792	0	0	0.900	0.479	0.909
P2ry6	Ltb4r1	2103110	2102364	10090.ENSMUSP00000055697	10090.ENSMUSP00000051368	0	0	0	0.647	0	0	0.900	0.304	0.909
Rfwd2	Psme4	2106383	2101293	10090.ENSMUSP00000076160	10090.ENSMUSP00000045460	0	0	0	0	0.134	0	0.900	0	0.909
Lpin2	Cds1	2112720	2098129	10090.ENSMUSP00000118610	10090.ENSMUSP00000031273	0	0	0	0	0.054	0	0.900	0.125	0.909
Elavl2	Snrnp70	2110388	2106014	10090.ENSMUSP00000099863	10090.ENSMUSP00000074160	0	0	0	0	0.053	0.101	0.900	0.056	0.908
Acadm	Acadl	2105717	2096808	10090.ENSMUSP00000072483	10090.ENSMUSP00000027153	0	0	0.521	0.809	0.445	0	0.800	0.643	0.908
Lpar4	Ltb4r1	2102816	2102364	10090.ENSMUSP00000053986	10090.ENSMUSP00000051368	0	0	0	0.646	0	0	0.900	0.267	0.908
Haus1	Dynll1	2099512	2093992	10090.ENSMUSP00000035826	10090.ENSMUSP00000009157	0	0	0	0	0.067	0	0.900	0.102	0.908
Cxcr1	Cxcr2	2102082	2096876	10090.ENSMUSP00000049714	10090.ENSMUSP00000027372	0	0	0	0.960	0.097	0	0.900	0.666	0.908
Gp1bb	F10	2103722	2098892	10090.ENSMUSP00000059270	10090.ENSMUSP00000033821	0	0	0	0	0	0.113	0.900	0.046	0.907
Muc1	B3gnt3	2100660	2099049	10090.ENSMUSP00000041963	10090.ENSMUSP00000034260	0	0	0	0	0	0	0.900	0.115	0.907
Srsf5	Lsm8	2111399	2103365	10090.ENSMUSP00000105981	10090.ENSMUSP00000057238	0	0	0	0	0.054	0	0.900	0.101	0.907
Srsf5	Elavl2	2111399	2110388	10090.ENSMUSP00000105981	10090.ENSMUSP00000099863	0	0	0	0	0	0.115	0.900	0.043	0.907
Polr2g	Rnps1	2108977	2107835	10090.ENSMUSP00000093980	10090.ENSMUSP00000085867	0	0	0	0	0.107	0	0.900	0	0.907
Mrps28	Mrpl9	2099963	2097648	10090.ENSMUSP00000038305	10090.ENSMUSP00000029786	0	0	0	0	0.113	0	0.900	0	0.907
Polr2g	Snrnp70	2108977	2106014	10090.ENSMUSP00000093980	10090.ENSMUSP00000074160	0	0	0	0	0.053	0	0.900	0.102	0.907
Kng2	Sepp1	2109852	2107260	10090.ENSMUSP00000097623	10090.ENSMUSP00000081004	0	0	0	0	0.110	0	0.900	0	0.907
Hist2h3b	Hist1h2ah	2109460	2108258	10090.ENSMUSP00000096442	10090.ENSMUSP00000089336	0	0	0	0	0.683	0.410	0	0.544	0.907
Ecm1	Itih4	2112267	2093840	10090.ENSMUSP00000112665	10090.ENSMUSP00000006703	0	0	0	0	0	0	0.900	0.113	0.907
Vip	Adora2b	2094702	2094541	10090.ENSMUSP00000019906	10090.ENSMUSP00000018644	0	0	0	0	0	0.047	0.900	0.103	0.907
Polr2g	Cops5	2108977	2096778	10090.ENSMUSP00000093980	10090.ENSMUSP00000027050	0	0	0	0	0.107	0	0.900	0	0.906
Hist1h2ah	Hspa2	2108258	2106962	10090.ENSMUSP00000089336	10090.ENSMUSP00000079306	0	0	0	0	0.043	0.062	0.900	0.086	0.906
Hspa2	Hist1h2ak	2106962	2106041	10090.ENSMUSP00000079306	10090.ENSMUSP00000074310	0	0	0	0	0.043	0.062	0.900	0.086	0.906
Acaa2	Hadhb	2099788	2096723	10090.ENSMUSP00000037348	10090.ENSMUSP00000026841	0	0	0.520	0.821	0.478	0	0.800	0.369	0.906
Ecm1	Ola1	2112267	2097224	10090.ENSMUSP00000112665	10090.ENSMUSP00000028517	0	0	0	0	0	0	0.900	0.103	0.906
Wnt7b	Wnt10a	2111258	2093842	10090.ENSMUSP00000105051	10090.ENSMUSP00000006718	0	0	0	0.900	0	0	0.900	0.612	0.905
Nphp4	Haus1	2102123	2099512	10090.ENSMUSP00000049920	10090.ENSMUSP00000035826	0	0	0	0	0	0	0.900	0.090	0.905
Etfa	Echs1	2099275	2096640	10090.ENSMUSP00000034866	10090.ENSMUSP00000026538	0.318	0	0	0	0.646	0.106	0.484	0.278	0.905
Npy	Pyy	2098322	2094424	10090.ENSMUSP00000031843	10090.ENSMUSP00000017455	0	0	0	0.931	0	0	0.900	0.836	0.905
Ptcd3	Mrpl12	2107214	2101090	10090.ENSMUSP00000080743	10090.ENSMUSP00000044417	0	0	0	0	0.078	0	0.900	0.055	0.905
Cdc16	Psma4	2101759	2099266	10090.ENSMUSP00000047950	10090.ENSMUSP00000034848	0	0	0	0	0.090	0	0.900	0.044	0.905
Dctn1	Haus1	2111866	2099512	10090.ENSMUSP00000109552	10090.ENSMUSP00000035826	0	0	0	0	0	0	0.900	0.090	0.905
Ecm1	Sepp1	2112267	2107260	10090.ENSMUSP00000112665	10090.ENSMUSP00000081004	0	0	0	0	0	0	0.900	0.097	0.905
Wnt3a	Wnt10a	2094044	2093842	10090.ENSMUSP00000010044	10090.ENSMUSP00000006718	0	0	0	0.899	0	0	0.900	0.524	0.905
Wnt7b	Wnt4	2111258	2099636	10090.ENSMUSP00000105051	10090.ENSMUSP00000036580	0	0	0	0.945	0	0.062	0.900	0.673	0.905
Ptcd3	Mrpl42	2107214	2106219	10090.ENSMUSP00000080743	10090.ENSMUSP00000075226	0	0	0	0	0.091	0	0.900	0	0.905
Itga7	Lama1	2109528	2101003	10090.ENSMUSP00000096712	10090.ENSMUSP00000043957	0	0	0	0	0.047	0	0.870	0.292	0.905
Cd59a	Folr1	2101771	2093301	10090.ENSMUSP00000048041	10090.ENSMUSP00000001882	0	0	0	0	0	0	0.900	0.098	0.905
Kng2	Ccl5	2109852	2100220	10090.ENSMUSP00000097623	10090.ENSMUSP00000039600	0	0	0	0	0	0	0.900	0.084	0.904
Eci2	Acat2	2114194	2093878	10090.ENSMUSP00000131735	10090.ENSMUSP00000007005	0.318	0	0	0	0.267	0.446	0.484	0.432	0.904
Ppp1r3c	Ppp1cb	2107690	2094245	10090.ENSMUSP00000084578	10090.ENSMUSP00000015100	0	0	0	0	0	0.406	0.844	0.051	0.904
Cit	Cdkn1b	2104156	2093458	10090.ENSMUSP00000062049	10090.ENSMUSP00000003115	0	0	0	0	0	0	0.900	0.087	0.904
Tac1	Ltb4r1	2108108	2102364	10090.ENSMUSP00000088175	10090.ENSMUSP00000051368	0	0	0	0	0	0	0.900	0.086	0.904
Pld4	Lpcat3	2104885	2093601	10090.ENSMUSP00000067002	10090.ENSMUSP00000004381	0	0	0	0	0.052	0	0.900	0.068	0.904
Cd59b	Folr1	2108075	2093301	10090.ENSMUSP00000087912	10090.ENSMUSP00000001882	0	0	0	0	0	0	0.900	0.087	0.904
Wnt7b	Wnt3a	2111258	2094044	10090.ENSMUSP00000105051	10090.ENSMUSP00000010044	0	0	0	0.933	0	0	0.900	0.663	0.904
Ccl5	Kng1	2100220	2095881	10090.ENSMUSP00000039600	10090.ENSMUSP00000023589	0	0	0	0	0	0	0.900	0.085	0.904
Psma4	Cdkn1b	2099266	2093458	10090.ENSMUSP00000034848	10090.ENSMUSP00000003115	0	0	0	0	0	0.073	0.900	0.048	0.904
Acaa2	Acat2	2099788	2093878	10090.ENSMUSP00000037348	10090.ENSMUSP00000007005	0	0	0.526	0.910	0	0	0.900	0.080	0.904
Aaas	Snrpd3	2101126	2094855	10090.ENSMUSP00000044604	10090.ENSMUSP00000020397	0	0	0	0	0.077	0	0.900	0	0.903
Mrpl53	Mrps15	2111867	2097925	10090.ENSMUSP00000109571	10090.ENSMUSP00000030675	0	0	0	0	0.050	0	0.900	0.067	0.903
P2ry6	Lpar4	2103110	2102816	10090.ENSMUSP00000055697	10090.ENSMUSP00000053986	0	0	0	0.810	0	0	0.900	0.218	0.903
Cox6b1	Atp5h	2106207	2101433	10090.ENSMUSP00000075150	10090.ENSMUSP00000046256	0	0	0	0	0.878	0.042	0	0.238	0.903
Acadvl	Acadm	2110282	2105717	10090.ENSMUSP00000099634	10090.ENSMUSP00000072483	0	0	0.524	0.779	0.398	0	0.800	0.636	0.903
Atp6v1a	Tfrc	2104869	2095845	10090.ENSMUSP00000066886	10090.ENSMUSP00000023486	0	0	0	0	0.053	0.062	0.900	0	0.903
P2ry6	Kng1	2103110	2095881	10090.ENSMUSP00000055697	10090.ENSMUSP00000023589	0	0	0	0	0.055	0	0.900	0.064	0.903
Lpar4	Lpar6	2102816	2100732	10090.ENSMUSP00000053986	10090.ENSMUSP00000042327	0	0	0	0.952	0	0	0.900	0.704	0.903
Plcg2	Pip5k1b	2107073	2096413	10090.ENSMUSP00000079991	10090.ENSMUSP00000025800	0	0	0	0	0.051	0	0.900	0.063	0.903
Ptcd3	Mrpl20	2107214	2098022	10090.ENSMUSP00000080743	10090.ENSMUSP00000030942	0	0	0	0	0.075	0	0.900	0	0.903
Tubb4a	Nphp4	2105453	2102123	10090.ENSMUSP00000071135	10090.ENSMUSP00000049920	0	0	0	0	0.053	0.062	0.900	0	0.903
Fus	Lsm8	2110798	2103365	10090.ENSMUSP00000101858	10090.ENSMUSP00000057238	0	0	0	0	0.071	0	0.900	0	0.903
Kng2	P2ry6	2109852	2103110	10090.ENSMUSP00000097623	10090.ENSMUSP00000055697	0	0	0	0	0.055	0	0.900	0.064	0.903
Ptcd3	Mrpl9	2107214	2097648	10090.ENSMUSP00000080743	10090.ENSMUSP00000029786	0	0	0	0	0.075	0	0.900	0	0.903
Aaas	Sumo3	2101126	2094886	10090.ENSMUSP00000044604	10090.ENSMUSP00000020501	0	0	0	0	0.072	0	0.900	0	0.903
Ccl5	Pyy	2100220	2094424	10090.ENSMUSP00000039600	10090.ENSMUSP00000017455	0	0	0	0	0	0	0.900	0.073	0.903
Sepp1	Itih4	2107260	2093840	10090.ENSMUSP00000081004	10090.ENSMUSP00000006703	0	0	0	0	0.076	0	0.900	0	0.903
Wnt4	Wnt3a	2099636	2094044	10090.ENSMUSP00000036580	10090.ENSMUSP00000010044	0	0	0	0.944	0	0	0.900	0.663	0.903
Kng2	Gp1bb	2109852	2103722	10090.ENSMUSP00000097623	10090.ENSMUSP00000059270	0	0	0	0	0	0.062	0.900	0	0.902
Edn2	Kng1	2097836	2095881	10090.ENSMUSP00000030384	10090.ENSMUSP00000023589	0	0	0	0	0	0	0.900	0.064	0.902
Polr2g	Hist1h2ak	2108977	2106041	10090.ENSMUSP00000093980	10090.ENSMUSP00000074310	0	0	0	0	0.052	0.047	0.900	0.049	0.902
Tac1	Lpar6	2108108	2100732	10090.ENSMUSP00000088175	10090.ENSMUSP00000042327	0	0	0	0	0	0	0.900	0.068	0.902
Elavl2	Snrpd3	2110388	2094855	10090.ENSMUSP00000099863	10090.ENSMUSP00000020397	0	0	0	0	0.053	0.051	0.900	0	0.902
Kng2	Edn2	2109852	2097836	10090.ENSMUSP00000097623	10090.ENSMUSP00000030384	0	0	0	0	0	0	0.900	0.064	0.902
Elavl2	Rnps1	2110388	2107835	10090.ENSMUSP00000099863	10090.ENSMUSP00000085867	0	0	0	0	0.053	0.048	0.900	0.042	0.902
Ltb4r1	Kng1	2102364	2095881	10090.ENSMUSP00000051368	10090.ENSMUSP00000023589	0	0	0	0	0	0.062	0.900	0	0.902
Tubb4a	C2cd3	2105453	2104261	10090.ENSMUSP00000071135	10090.ENSMUSP00000062637	0	0	0	0	0	0	0.900	0.062	0.902
Polr2g	Hist1h2ah	2108977	2108258	10090.ENSMUSP00000093980	10090.ENSMUSP00000089336	0	0	0	0	0.052	0.047	0.900	0.049	0.902
Gp1bb	Kng1	2103722	2095881	10090.ENSMUSP00000059270	10090.ENSMUSP00000023589	0	0	0	0	0	0.062	0.900	0	0.902
Kng2	Ltb4r1	2109852	2102364	10090.ENSMUSP00000097623	10090.ENSMUSP00000051368	0	0	0	0	0	0.062	0.900	0	0.902
Pml	Aaas	2107481	2101126	10090.ENSMUSP00000082816	10090.ENSMUSP00000044604	0	0	0	0	0.066	0	0.900	0	0.902
Tubb4a	Haus1	2105453	2099512	10090.ENSMUSP00000071135	10090.ENSMUSP00000035826	0	0	0	0	0	0.047	0.900	0.059	0.902
Aaas	Smn1	2101126	2095409	10090.ENSMUSP00000044604	10090.ENSMUSP00000022147	0	0	0	0	0.065	0	0.900	0	0.902
Oaz2	Psmd14	2115217	2097158	10090.ENSMUSP00000136914	10090.ENSMUSP00000028278	0	0	0	0	0	0	0.900	0.064	0.902
Srsf5	Polr2g	2111399	2108977	10090.ENSMUSP00000105981	10090.ENSMUSP00000093980	0	0	0	0	0.053	0	0.900	0.056	0.902
Lgals3bp	Itih4	2099471	2093840	10090.ENSMUSP00000035579	10090.ENSMUSP00000006703	0	0	0	0	0	0	0.900	0.059	0.901
Kng2	Cxcr2	2109852	2096876	10090.ENSMUSP00000097623	10090.ENSMUSP00000027372	0	0	0	0	0	0	0.900	0.053	0.901
Cdc16	Psme4	2101759	2101293	10090.ENSMUSP00000047950	10090.ENSMUSP00000045460	0	0	0	0	0.053	0	0.900	0	0.901
H2-Ab1	Dynll1	2100472	2093992	10090.ENSMUSP00000041008	10090.ENSMUSP00000009157	0	0	0	0	0	0	0.900	0.053	0.901
Ino80b	Cops5	2098375	2096778	10090.ENSMUSP00000032109	10090.ENSMUSP00000027050	0	0	0	0	0.052	0	0.900	0	0.901
Rfwd2	Psma4	2106383	2099266	10090.ENSMUSP00000076160	10090.ENSMUSP00000034848	0	0	0	0	0	0	0.900	0.057	0.901
Tac1	Lpar4	2108108	2102816	10090.ENSMUSP00000088175	10090.ENSMUSP00000053986	0	0	0	0	0	0	0.900	0.053	0.901
Fus	Elavl2	2110798	2110388	10090.ENSMUSP00000101858	10090.ENSMUSP00000099863	0	0	0	0	0.051	0	0.900	0	0.901
Kng2	Pyy	2109852	2094424	10090.ENSMUSP00000097623	10090.ENSMUSP00000017455	0	0	0	0	0	0	0.900	0.060	0.901
Cd59b	Cd59a	2108075	2101771	10090.ENSMUSP00000087912	10090.ENSMUSP00000048041	0	0	0	0.957	0	0	0.900	0.484	0.901
Muc20	B3gnt3	2112050	2099049	10090.ENSMUSP00000110769	10090.ENSMUSP00000034260	0	0	0	0	0.050	0	0.900	0.043	0.901
Cxcr2	Kng1	2096876	2095881	10090.ENSMUSP00000027372	10090.ENSMUSP00000023589	0	0	0	0	0	0	0.900	0.053	0.901
Bmp4	Wnt3a	2105936	2094044	10090.ENSMUSP00000073720	10090.ENSMUSP00000010044	0	0	0	0	0.052	0.178	0	0.883	0.901
Kng1	Pyy	2095881	2094424	10090.ENSMUSP00000023589	10090.ENSMUSP00000017455	0	0	0	0	0	0	0.900	0.060	0.901
Cd59b	Dynll1	2108075	2093992	10090.ENSMUSP00000087912	10090.ENSMUSP00000009157	0	0	0	0	0	0	0.900	0	0.900
Pcyox1l	Serping1	2096305	2095997	10090.ENSMUSP00000025472	10090.ENSMUSP00000023994	0	0	0	0	0	0	0.900	0	0.900
Tnfsf13b	Psmd14	2098913	2097158	10090.ENSMUSP00000033892	10090.ENSMUSP00000028278	0	0	0	0	0	0	0.900	0	0.900
Fus	Polr2g	2110798	2108977	10090.ENSMUSP00000101858	10090.ENSMUSP00000093980	0	0	0	0	0.048	0	0.900	0	0.900
Sepp1	Figf	2107260	2098869	10090.ENSMUSP00000081004	10090.ENSMUSP00000033751	0	0	0	0	0	0	0.900	0	0.900
Cdc16	Psmb5	2101759	2095630	10090.ENSMUSP00000047950	10090.ENSMUSP00000022803	0	0	0	0	0.050	0	0.900	0	0.900
Csf2ra	Adora2b	2106249	2094541	10090.ENSMUSP00000075423	10090.ENSMUSP00000018644	0	0	0	0	0	0	0.900	0	0.900
Npy	Cxcr2	2098322	2096876	10090.ENSMUSP00000031843	10090.ENSMUSP00000027372	0	0	0	0	0	0	0.900	0.048	0.900
Fxyd3	Atp1b2	2113955	2101631	10090.ENSMUSP00000130245	10090.ENSMUSP00000047353	0	0	0	0	0	0	0.900	0.049	0.900
Psme4	Spred1	2101293	2097314	10090.ENSMUSP00000045460	10090.ENSMUSP00000028829	0	0	0	0	0	0	0.900	0	0.900
Cxcr2	Pyy	2096876	2094424	10090.ENSMUSP00000027372	10090.ENSMUSP00000017455	0	0	0	0	0	0	0.900	0	0.900
Kng2	Cxcr1	2109852	2102082	10090.ENSMUSP00000097623	10090.ENSMUSP00000049714	0	0	0	0	0	0	0.900	0	0.900
Myl12a	Sorbs3	2096106	2095585	10090.ENSMUSP00000024846	10090.ENSMUSP00000022682	0	0	0	0	0	0	0.900	0	0.900
Meis1	Hist1h2ah	2110426	2108258	10090.ENSMUSP00000099942	10090.ENSMUSP00000089336	0	0	0	0	0	0	0.900	0	0.900
Cxcr1	Npy	2102082	2098322	10090.ENSMUSP00000049714	10090.ENSMUSP00000031843	0	0	0	0	0	0	0.900	0	0.900
Spred1	Psmd14	2097314	2097158	10090.ENSMUSP00000028829	10090.ENSMUSP00000028278	0	0	0	0	0	0	0.900	0	0.900
P2ry6	Edn2	2103110	2097836	10090.ENSMUSP00000055697	10090.ENSMUSP00000030384	0	0	0	0	0	0	0.900	0	0.900
Ptcd3	Mrpl30	2107214	2096837	10090.ENSMUSP00000080743	10090.ENSMUSP00000027256	0	0	0	0	0	0	0.900	0	0.900
Ola1	Serping1	2097224	2095997	10090.ENSMUSP00000028517	10090.ENSMUSP00000023994	0	0	0	0	0	0	0.900	0	0.900
Rfwd2	Psmb5	2106383	2095630	10090.ENSMUSP00000076160	10090.ENSMUSP00000022803	0	0	0	0	0	0	0.900	0	0.900
Spred1	Psmb5	2097314	2095630	10090.ENSMUSP00000028829	10090.ENSMUSP00000022803	0	0	0	0	0	0	0.900	0	0.900
Cxcr1	Pyy	2102082	2094424	10090.ENSMUSP00000049714	10090.ENSMUSP00000017455	0	0	0	0	0	0	0.900	0	0.900
Kng2	Lpar6	2109852	2100732	10090.ENSMUSP00000097623	10090.ENSMUSP00000042327	0	0	0	0	0	0	0.900	0	0.900
Lgals3bp	Figf	2099471	2098869	10090.ENSMUSP00000035579	10090.ENSMUSP00000033751	0	0	0	0	0	0	0.900	0	0.900
Kng2	Lgals3bp	2109852	2099471	10090.ENSMUSP00000097623	10090.ENSMUSP00000035579	0	0	0	0	0	0	0.900	0	0.900
Cd59a	Dynll1	2101771	2093992	10090.ENSMUSP00000048041	10090.ENSMUSP00000009157	0	0	0	0	0	0	0.900	0	0.900
Ola1	Kng1	2097224	2095881	10090.ENSMUSP00000028517	10090.ENSMUSP00000023589	0	0	0	0	0	0	0.900	0	0.900
Ptcd3	Mrpl27	2107214	2096245	10090.ENSMUSP00000080743	10090.ENSMUSP00000025278	0	0	0	0	0	0	0.900	0	0.900
Ola1	Itih4	2097224	2093840	10090.ENSMUSP00000028517	10090.ENSMUSP00000006703	0	0	0	0	0	0	0.900	0	0.900
Kng2	Lpar4	2109852	2102816	10090.ENSMUSP00000097623	10090.ENSMUSP00000053986	0	0	0	0	0	0	0.900	0	0.900
Psmb5	Cdkn1b	2095630	2093458	10090.ENSMUSP00000022803	10090.ENSMUSP00000003115	0	0	0	0	0	0	0.900	0	0.900
Mylpf	Sorbs3	2098613	2095585	10090.ENSMUSP00000032910	10090.ENSMUSP00000022682	0	0	0	0	0	0	0.900	0	0.900
Lpar4	Edn2	2102816	2097836	10090.ENSMUSP00000053986	10090.ENSMUSP00000030384	0	0	0	0	0	0	0.900	0	0.900
Pcyox1l	Itih4	2096305	2093840	10090.ENSMUSP00000025472	10090.ENSMUSP00000006703	0	0	0	0	0	0	0.900	0	0.900
Figf	Kng1	2098869	2095881	10090.ENSMUSP00000033751	10090.ENSMUSP00000023589	0	0	0	0	0	0	0.900	0	0.900
Figf	Itih4	2098869	2093840	10090.ENSMUSP00000033751	10090.ENSMUSP00000006703	0	0	0	0	0	0	0.900	0	0.900
Sepp1	Ola1	2107260	2097224	10090.ENSMUSP00000081004	10090.ENSMUSP00000028517	0	0	0	0	0	0	0.900	0	0.900
Cxcr1	Kng1	2102082	2095881	10090.ENSMUSP00000049714	10090.ENSMUSP00000023589	0	0	0	0	0	0	0.900	0	0.900
Pcyox1l	Kng1	2096305	2095881	10090.ENSMUSP00000025472	10090.ENSMUSP00000023589	0	0	0	0	0	0	0.900	0	0.900
Gria1	Folr1	2101106	2093301	10090.ENSMUSP00000044494	10090.ENSMUSP00000001882	0	0	0	0	0	0	0.900	0	0.900
Sepp1	Lgals3bp	2107260	2099471	10090.ENSMUSP00000081004	10090.ENSMUSP00000035579	0	0	0	0	0	0	0.900	0	0.900
Dynll1	Folr1	2093992	2093301	10090.ENSMUSP00000009157	10090.ENSMUSP00000001882	0	0	0	0	0	0	0.900	0	0.900
Oaz2	Psme4	2115217	2101293	10090.ENSMUSP00000136914	10090.ENSMUSP00000045460	0	0	0	0	0	0	0.900	0	0.900
Meis1	Hist1h2ak	2110426	2106041	10090.ENSMUSP00000099942	10090.ENSMUSP00000074310	0	0	0	0	0	0	0.900	0	0.900
Elavl2	Lsm8	2110388	2103365	10090.ENSMUSP00000099863	10090.ENSMUSP00000057238	0	0	0	0	0	0	0.900	0	0.900
Figf	Serping1	2098869	2095997	10090.ENSMUSP00000033751	10090.ENSMUSP00000023994	0	0	0	0	0	0	0.900	0	0.900
Kng2	Pcyox1l	2109852	2096305	10090.ENSMUSP00000097623	10090.ENSMUSP00000025472	0	0	0	0	0	0	0.900	0	0.900
C2cd3	Haus1	2104261	2099512	10090.ENSMUSP00000062637	10090.ENSMUSP00000035826	0	0	0	0	0	0	0.900	0	0.900
Lgals3bp	Pcyox1l	2099471	2096305	10090.ENSMUSP00000035579	10090.ENSMUSP00000025472	0	0	0	0	0	0	0.900	0	0.900
Ola1	Pcyox1l	2097224	2096305	10090.ENSMUSP00000028517	10090.ENSMUSP00000025472	0	0	0	0	0	0	0.900	0	0.900
Lgals3bp	Ola1	2099471	2097224	10090.ENSMUSP00000035579	10090.ENSMUSP00000028517	0	0	0	0	0	0	0.900	0	0.900
Psma4	Tnfsf13b	2099266	2098913	10090.ENSMUSP00000034848	10090.ENSMUSP00000033892	0	0	0	0	0	0	0.900	0	0.900
Ecm1	Figf	2112267	2098869	10090.ENSMUSP00000112665	10090.ENSMUSP00000033751	0	0	0	0	0	0	0.900	0.044	0.900
Sepp1	Pcyox1l	2107260	2096305	10090.ENSMUSP00000081004	10090.ENSMUSP00000025472	0	0	0	0	0	0	0.900	0	0.900
Dctn1	C2cd3	2111866	2104261	10090.ENSMUSP00000109552	10090.ENSMUSP00000062637	0	0	0	0	0	0	0.900	0	0.900
Dctn1	Cd59b	2111866	2108075	10090.ENSMUSP00000109552	10090.ENSMUSP00000087912	0	0	0	0	0	0	0.900	0	0.900
Dctn1	H2-Ab1	2111866	2100472	10090.ENSMUSP00000109552	10090.ENSMUSP00000041008	0	0	0	0	0	0	0.900	0	0.900
Dctn1	Cd59a	2111866	2101771	10090.ENSMUSP00000109552	10090.ENSMUSP00000048041	0	0	0	0	0	0	0.900	0	0.900
Psme4	Tnfsf13b	2101293	2098913	10090.ENSMUSP00000045460	10090.ENSMUSP00000033892	0	0	0	0	0	0	0.900	0	0.900
Mrpl53	Ptcd3	2111867	2107214	10090.ENSMUSP00000109571	10090.ENSMUSP00000080743	0	0	0	0	0	0	0.900	0	0.900
Oaz2	Psma4	2115217	2099266	10090.ENSMUSP00000136914	10090.ENSMUSP00000034848	0	0	0	0	0	0	0.900	0	0.900
Oaz2	Psmb5	2115217	2095630	10090.ENSMUSP00000136914	10090.ENSMUSP00000022803	0	0	0	0	0	0	0.900	0	0.900
Figf	Ola1	2098869	2097224	10090.ENSMUSP00000033751	10090.ENSMUSP00000028517	0	0	0	0	0	0	0.900	0	0.900
Lpar4	Kng1	2102816	2095881	10090.ENSMUSP00000053986	10090.ENSMUSP00000023589	0	0	0	0	0	0	0.900	0	0.900
Lpin2	Pld4	2112720	2104885	10090.ENSMUSP00000118610	10090.ENSMUSP00000067002	0	0	0	0	0	0	0.900	0	0.900
Meis1	Polr2g	2110426	2108977	10090.ENSMUSP00000099942	10090.ENSMUSP00000093980	0	0	0	0	0	0	0.900	0	0.900
Figf	Pcyox1l	2098869	2096305	10090.ENSMUSP00000033751	10090.ENSMUSP00000025472	0	0	0	0	0	0	0.900	0	0.900
Nphp4	Dynll1	2102123	2093992	10090.ENSMUSP00000049920	10090.ENSMUSP00000009157	0	0	0	0	0	0	0.900	0	0.900
Ecm1	Pcyox1l	2112267	2096305	10090.ENSMUSP00000112665	10090.ENSMUSP00000025472	0	0	0	0	0	0	0.900	0	0.900
Bglap	Bglap3	2106250	2106172	10090.ENSMUSP00000075425	10090.ENSMUSP00000074965	0	0	0	0.976	0	0	0.900	0.314	0.900
Psma4	Spred1	2099266	2097314	10090.ENSMUSP00000034848	10090.ENSMUSP00000028829	0	0	0	0	0	0	0.900	0	0.900
Kng2	Figf	2109852	2098869	10090.ENSMUSP00000097623	10090.ENSMUSP00000033751	0	0	0	0	0	0	0.900	0	0.900
Cd59b	Gria1	2108075	2101106	10090.ENSMUSP00000087912	10090.ENSMUSP00000044494	0	0	0	0	0	0	0.900	0	0.900
Prelp	B3gnt3	2101925	2099049	10090.ENSMUSP00000048803	10090.ENSMUSP00000034260	0	0	0	0	0	0	0.900	0.047	0.900
Kng2	Ola1	2109852	2097224	10090.ENSMUSP00000097623	10090.ENSMUSP00000028517	0	0	0	0	0	0	0.900	0	0.900
Dctn1	Folr1	2111866	2093301	10090.ENSMUSP00000109552	10090.ENSMUSP00000001882	0	0	0	0	0	0	0.900	0	0.900
Lpar6	Edn2	2100732	2097836	10090.ENSMUSP00000042327	10090.ENSMUSP00000030384	0	0	0	0	0	0	0.900	0	0.900
Cd59a	Gria1	2101771	2101106	10090.ENSMUSP00000048041	10090.ENSMUSP00000044494	0	0	0	0	0	0	0.900	0	0.900
Pld4	Agpat3	2104885	2093211	10090.ENSMUSP00000067002	10090.ENSMUSP00000001240	0	0	0	0	0	0	0.900	0	0.900
Cct8	Rgs9	2096700	2095004	10090.ENSMUSP00000026704	10090.ENSMUSP00000020920	0	0	0	0	0	0	0.900	0	0.900
Elavl2	Polr2g	2110388	2108977	10090.ENSMUSP00000099863	10090.ENSMUSP00000093980	0	0	0	0	0	0	0.900	0	0.900
Mylpf	Myl12a	2098613	2096106	10090.ENSMUSP00000032910	10090.ENSMUSP00000024846	0	0	0	0.955	0	0	0.900	0.081	0.900
Tnfsf13b	Psmb5	2098913	2095630	10090.ENSMUSP00000033892	10090.ENSMUSP00000022803	0	0	0	0	0	0	0.900	0	0.900
Lgals3bp	Kng1	2099471	2095881	10090.ENSMUSP00000035579	10090.ENSMUSP00000023589	0	0	0	0	0	0	0.900	0	0.900
Ecm1	Kng2	2112267	2109852	10090.ENSMUSP00000112665	10090.ENSMUSP00000097623	0	0	0	0	0	0	0.900	0	0.900
Pld4	Cds1	2104885	2098129	10090.ENSMUSP00000067002	10090.ENSMUSP00000031273	0	0	0	0	0	0	0.900	0	0.900
Lpar6	Kng1	2100732	2095881	10090.ENSMUSP00000042327	10090.ENSMUSP00000023589	0	0	0	0	0	0	0.900	0	0.900
C2cd3	Dynll1	2104261	2093992	10090.ENSMUSP00000062637	10090.ENSMUSP00000009157	0	0	0	0	0	0	0.900	0	0.900
Acadvl	Acadl	2110282	2096808	10090.ENSMUSP00000099634	10090.ENSMUSP00000027153	0	0	0.503	0.741	0.319	0	0.800	0.733	0.899
Atp5j2	2010107E04Rik	2113156	2095271	10090.ENSMUSP00000125504	10090.ENSMUSP00000021719	0	0	0	0	0.439	0.414	0.720	0	0.899
Sdhb	Ndufs3	2094041	2093720	10090.ENSMUSP00000010007	10090.ENSMUSP00000005647	0.046	0	0	0	0.732	0	0.484	0.322	0.898
Lep	Pparg	2104894	2093113	10090.ENSMUSP00000067046	10090.ENSMUSP00000000450	0	0	0	0	0	0	0	0.897	0.898
Ndufs8	Sdhb	2106101	2094041	10090.ENSMUSP00000074600	10090.ENSMUSP00000010007	0.049	0	0	0	0.718	0.115	0.484	0.296	0.898
Acadm	Eci1	2105717	2096139	10090.ENSMUSP00000072483	10090.ENSMUSP00000024946	0.318	0	0	0	0.548	0.115	0.484	0.382	0.897
Oas2	Mx2	2103855	2096016	10090.ENSMUSP00000060082	10090.ENSMUSP00000024112	0	0	0	0	0.773	0.115	0	0.529	0.897
Plcg2	Itpr3	2107073	2099936	10090.ENSMUSP00000079991	10090.ENSMUSP00000038150	0	0	0	0	0.184	0	0.800	0.396	0.892
Ttn	Csrp3	2111579	2098542	10090.ENSMUSP00000107477	10090.ENSMUSP00000032658	0	0	0	0	0.546	0	0	0.769	0.891
Eci2	Acadvl	2114194	2110282	10090.ENSMUSP00000131735	10090.ENSMUSP00000099634	0.318	0	0	0	0.417	0.123	0.484	0.491	0.891
Foxo1	Cdkn1b	2103045	2093458	10090.ENSMUSP00000055308	10090.ENSMUSP00000003115	0	0	0	0	0	0.051	0.528	0.775	0.890
Eci2	Acadm	2114194	2105717	10090.ENSMUSP00000131735	10090.ENSMUSP00000072483	0.318	0	0	0	0.373	0.123	0.484	0.520	0.890
Gnpda2	Gfpt2	2098080	2094927	10090.ENSMUSP00000031117	10090.ENSMUSP00000020629	0.070	0	0	0	0.055	0	0.850	0.239	0.886
Atp5j2	Usmg5	2113156	2108923	10090.ENSMUSP00000125504	10090.ENSMUSP00000093713	0	0	0	0	0.539	0	0.720	0.186	0.885
Itga7	Lamb3	2109528	2094355	10090.ENSMUSP00000096712	10090.ENSMUSP00000016315	0	0	0	0	0.053	0	0.880	0.069	0.885
Acadvl	Eci1	2110282	2096139	10090.ENSMUSP00000099634	10090.ENSMUSP00000024946	0.318	0	0	0	0.533	0.115	0.484	0.327	0.884
Cxcr1	Cx3cl1	2102082	2099038	10090.ENSMUSP00000049714	10090.ENSMUSP00000034230	0	0	0	0	0	0	0.800	0.447	0.884
Hspa2	Hspd1	2106962	2096797	10090.ENSMUSP00000079306	10090.ENSMUSP00000027123	0.318	0	0	0	0.476	0.316	0	0.578	0.883
Cox7b	Cox8b	2098819	2096656	10090.ENSMUSP00000033582	10090.ENSMUSP00000026561	0	0	0	0	0.086	0.411	0.540	0.582	0.882
Acad8	Etfa	2102886	2099275	10090.ENSMUSP00000054370	10090.ENSMUSP00000034866	0.318	0.026	0	0	0.189	0.655	0.383	0.159	0.882
Cox6b1	Cox6c	2106207	2094202	10090.ENSMUSP00000075150	10090.ENSMUSP00000014457	0	0	0	0	0.681	0.115	0	0.614	0.881
Eci2	Ech1	2114194	2104750	10090.ENSMUSP00000131735	10090.ENSMUSP00000066092	0	0	0.491	0.668	0.521	0.380	0.484	0.463	0.880
Suclg1	Acat2	2104618	2093878	10090.ENSMUSP00000065113	10090.ENSMUSP00000007005	0.102	0	0	0	0.090	0	0.847	0.157	0.880
Itga5	Vwf	2095736	2093314	10090.ENSMUSP00000023128	10090.ENSMUSP00000001995	0	0	0	0	0	0.102	0.800	0.389	0.880
Gp1bb	Vwf	2103722	2093314	10090.ENSMUSP00000059270	10090.ENSMUSP00000001995	0	0	0	0	0	0.064	0.800	0.404	0.878
Hist1h2ak	Hdac4	2106041	2093982	10090.ENSMUSP00000074310	10090.ENSMUSP00000008995	0	0	0	0	0.049	0.178	0.800	0.309	0.877
Uqcrh	Pmpcb	2106660	2097998	10090.ENSMUSP00000077744	10090.ENSMUSP00000030882	0	0	0	0	0.103	0.789	0.360	0.104	0.877
Hist1h2ah	Hdac4	2108258	2093982	10090.ENSMUSP00000089336	10090.ENSMUSP00000008995	0	0	0	0	0.049	0.178	0.800	0.309	0.877
Icam1	Ccl5	2107578	2100220	10090.ENSMUSP00000083587	10090.ENSMUSP00000039600	0	0	0	0	0.144	0	0	0.863	0.877
Selp	Vwf	2112993	2093314	10090.ENSMUSP00000123924	10090.ENSMUSP00000001995	0	0	0	0	0.055	0	0	0.874	0.876
Itgb4	Cav1	2095075	2093925	10090.ENSMUSP00000021107	10090.ENSMUSP00000007799	0	0	0	0	0.054	0	0.851	0.187	0.875
Irf7	Mx2	2096662	2096016	10090.ENSMUSP00000026571	10090.ENSMUSP00000024112	0	0	0	0	0.748	0	0	0.516	0.873
Ndufb5	Sdhd	2112532	2093066	10090.ENSMUSP00000114963	10090.ENSMUSP00000000175	0	0	0	0	0.830	0	0	0.287	0.873
Gpx3	Sod2	2107264	2093880	10090.ENSMUSP00000081011	10090.ENSMUSP00000007012	0	0	0	0	0.054	0.115	0.484	0.739	0.872
Prlr	Lep	2112912	2104894	10090.ENSMUSP00000122219	10090.ENSMUSP00000067046	0	0	0	0	0	0	0.800	0.388	0.872
Ndufb9	Cox6c	2095686	2094202	10090.ENSMUSP00000022980	10090.ENSMUSP00000014457	0	0	0	0	0.855	0	0	0.150	0.871
Ndufc2	Cox6c	2098601	2094202	10090.ENSMUSP00000032882	10090.ENSMUSP00000014457	0	0	0	0	0.840	0	0	0.223	0.870
1700029P11Rik	Ndufs4	2106015	2095454	10090.ENSMUSP00000074190	10090.ENSMUSP00000022286	0	0	0	0	0.716	0.550	0	0.063	0.869
Atp5e	Cox6c	2094360	2094202	10090.ENSMUSP00000016396	10090.ENSMUSP00000014457	0	0	0	0	0.846	0	0	0.186	0.869
Atp5h	Ndufa5	2101433	2095973	10090.ENSMUSP00000046256	10090.ENSMUSP00000023851	0	0	0	0	0.832	0	0	0.245	0.868
Dld	Pmpcb	2111474	2097998	10090.ENSMUSP00000106481	10090.ENSMUSP00000030882	0	0	0	0	0.849	0.115	0	0.082	0.867
Eci1	Acat2	2096139	2093878	10090.ENSMUSP00000024946	10090.ENSMUSP00000007005	0.318	0	0	0	0.243	0.446	0.484	0.238	0.867
Echs1	Acat2	2096640	2093878	10090.ENSMUSP00000026538	10090.ENSMUSP00000007005	0.318	0	0	0	0.243	0.446	0.484	0.238	0.867
Oasl1	Mx2	2098225	2096016	10090.ENSMUSP00000031540	10090.ENSMUSP00000024112	0	0	0	0	0.795	0.115	0	0.319	0.866
Eci2	Acadsb	2114194	2094313	10090.ENSMUSP00000131735	10090.ENSMUSP00000015829	0.318	0	0	0	0.320	0.123	0.484	0.458	0.865
Atp5h	Ndufb9	2101433	2095686	10090.ENSMUSP00000046256	10090.ENSMUSP00000022980	0	0	0	0	0.859	0	0	0.081	0.865
Hspd1	Cct8	2096797	2096700	10090.ENSMUSP00000027123	10090.ENSMUSP00000026704	0	0	0	0	0.523	0.653	0	0.247	0.864
Ccl5	Fos	2100220	2095256	10090.ENSMUSP00000039600	10090.ENSMUSP00000021674	0	0	0	0	0.053	0	0.800	0.332	0.862
Acadm	Acsl1	2105717	2098971	10090.ENSMUSP00000072483	10090.ENSMUSP00000034046	0.318	0	0	0	0.459	0.102	0.484	0.312	0.861
Rtp4	Irf7	2100490	2096662	10090.ENSMUSP00000041091	10090.ENSMUSP00000026571	0	0	0	0	0.826	0	0	0.234	0.861
Acad8	Acaa2	2102886	2099788	10090.ENSMUSP00000054370	10090.ENSMUSP00000037348	0.318	0	0	0	0.499	0	0.484	0.307	0.861
Uqcrc2	Cox8b	2098706	2096656	10090.ENSMUSP00000033176	10090.ENSMUSP00000026561	0	0	0	0	0.076	0.674	0.540	0.113	0.860
Cldn3	Cldn4	2108571	2102719	10090.ENSMUSP00000091799	10090.ENSMUSP00000053420	0	0	0	0.975	0.313	0	0.800	0.795	0.859
Uqcrh	Cox6b1	2106660	2106207	10090.ENSMUSP00000077744	10090.ENSMUSP00000075150	0	0	0	0	0.646	0	0.390	0.399	0.859
Cycs	Uqcrc2	2113054	2098706	10090.ENSMUSP00000124523	10090.ENSMUSP00000033176	0	0	0	0	0.419	0.743	0	0.131	0.859
Ch25h	Dhcr24	2102073	2099919	10090.ENSMUSP00000049683	10090.ENSMUSP00000038063	0	0	0	0	0.117	0	0.800	0.260	0.858
Pccb	Acadl	2099363	2096808	10090.ENSMUSP00000035116	10090.ENSMUSP00000027153	0.071	0	0	0	0.519	0	0.458	0.481	0.857
Mpl	Osm	2113943	2106121	10090.ENSMUSP00000130167	10090.ENSMUSP00000074708	0	0	0	0	0	0	0.800	0.319	0.857
Abat	Pcca	2104402	2100060	10090.ENSMUSP00000063548	10090.ENSMUSP00000038763	0	0	0	0	0.070	0	0.800	0.288	0.856
Prlr	Osm	2112912	2106121	10090.ENSMUSP00000122219	10090.ENSMUSP00000074708	0	0	0	0	0	0	0.800	0.310	0.856
Suclg1	Cyc1	2104618	2095759	10090.ENSMUSP00000065113	10090.ENSMUSP00000023210	0	0	0	0	0.841	0	0	0.126	0.855
Dld	Uqcrc2	2111474	2098706	10090.ENSMUSP00000106481	10090.ENSMUSP00000033176	0	0	0	0	0.785	0.167	0	0.244	0.853
Acadm	Acadsb	2105717	2094313	10090.ENSMUSP00000072483	10090.ENSMUSP00000015829	0	0	0.526	0.833	0.131	0.108	0.800	0.317	0.853
F10	Vwf	2098892	2093314	10090.ENSMUSP00000033821	10090.ENSMUSP00000001995	0	0	0	0	0	0	0.800	0.295	0.852
Itgb4	Vwf	2095075	2093314	10090.ENSMUSP00000021107	10090.ENSMUSP00000001995	0	0	0	0	0	0	0.800	0.294	0.852
Eci2	Acad8	2114194	2102886	10090.ENSMUSP00000131735	10090.ENSMUSP00000054370	0.318	0	0	0	0.269	0.123	0.484	0.445	0.851
Tjp2	Cldn23	2109633	2102086	10090.ENSMUSP00000097154	10090.ENSMUSP00000049725	0	0	0	0	0	0	0.800	0.286	0.851
Gldc	Dbt	2096408	2093100	10090.ENSMUSP00000025778	10090.ENSMUSP00000000349	0.071	0	0	0	0.071	0	0.660	0.550	0.850
Cldn3	Cldn23	2108571	2102086	10090.ENSMUSP00000091799	10090.ENSMUSP00000049725	0	0	0	0.667	0.179	0	0.800	0.400	0.850
Lep	Fos	2104894	2095256	10090.ENSMUSP00000067046	10090.ENSMUSP00000021674	0	0	0	0	0	0	0	0.848	0.849
Lep	Scd1	2104894	2099704	10090.ENSMUSP00000067046	10090.ENSMUSP00000036936	0	0	0	0	0	0	0	0.847	0.847
Hist2h3b	Hist1h2be	2109460	2104024	10090.ENSMUSP00000096442	10090.ENSMUSP00000061247	0	0	0	0	0.422	0.422	0	0.573	0.845
Uqcr10	Cox7b	2102969	2098819	10090.ENSMUSP00000054856	10090.ENSMUSP00000033582	0	0	0	0	0.462	0.411	0.540	0.063	0.845
Ccl5	Irf7	2100220	2096662	10090.ENSMUSP00000039600	10090.ENSMUSP00000026571	0	0	0	0	0.370	0	0	0.764	0.845
Bmp4	Wnt4	2105936	2099636	10090.ENSMUSP00000073720	10090.ENSMUSP00000036580	0	0	0	0	0.052	0.178	0	0.816	0.844
Lep	Ucp1	2104894	2099007	10090.ENSMUSP00000067046	10090.ENSMUSP00000034146	0	0	0	0	0	0	0	0.844	0.844
Oasl2	Mx2	2098226	2096016	10090.ENSMUSP00000031542	10090.ENSMUSP00000024112	0	0	0	0	0.729	0.115	0	0.404	0.844
Uqcr10	Cox8b	2102969	2096656	10090.ENSMUSP00000054856	10090.ENSMUSP00000026561	0	0	0	0	0	0.674	0.540	0	0.843
Acadl	Acadsb	2096808	2094313	10090.ENSMUSP00000027153	10090.ENSMUSP00000015829	0	0	0.519	0.809	0.117	0	0.800	0.337	0.843
Lama1	Itga5	2101003	2095736	10090.ENSMUSP00000043957	10090.ENSMUSP00000023128	0	0	0	0	0.052	0	0.800	0.234	0.842
Cldn4	Cldn23	2102719	2102086	10090.ENSMUSP00000053420	10090.ENSMUSP00000049725	0	0	0	0.705	0.161	0	0.800	0.364	0.842
Cxcr2	Cxcl14	2096876	2095355	10090.ENSMUSP00000027372	10090.ENSMUSP00000021970	0	0	0	0	0	0	0.800	0.242	0.841
Ganc	Clgn	2112635	2093348	10090.ENSMUSP00000116898	10090.ENSMUSP00000002259	0	0	0	0	0.128	0.744	0	0.348	0.841
Ndufa7	Scp2	2100238	2097824	10090.ENSMUSP00000039692	10090.ENSMUSP00000030340	0	0	0	0	0	0.840	0	0	0.840
Csf2ra	Osm	2106249	2106121	10090.ENSMUSP00000075423	10090.ENSMUSP00000074708	0	0	0	0	0	0	0.800	0.231	0.839
Etfa	Hadhb	2099275	2096723	10090.ENSMUSP00000034866	10090.ENSMUSP00000026841	0.318	0	0	0	0.599	0	0.383	0.159	0.839
Foxo1	Sod2	2103045	2093880	10090.ENSMUSP00000055308	10090.ENSMUSP00000007012	0	0	0	0	0	0.106	0.528	0.650	0.839
Rtp4	Oasl2	2100490	2098226	10090.ENSMUSP00000041091	10090.ENSMUSP00000031542	0	0	0	0	0.804	0	0	0.209	0.839
Eprs	Asnsd1	2101362	2096840	10090.ENSMUSP00000045841	10090.ENSMUSP00000027264	0	0	0	0	0.128	0.677	0	0.476	0.839
Ndufa5	Atp5e	2095973	2094360	10090.ENSMUSP00000023851	10090.ENSMUSP00000016396	0	0	0	0	0.817	0	0	0.151	0.838
Bmp4	Fgf10	2105936	2095442	10090.ENSMUSP00000073720	10090.ENSMUSP00000022246	0	0	0	0	0	0	0	0.836	0.837
Ndufb5	Pmpcb	2112532	2097998	10090.ENSMUSP00000114963	10090.ENSMUSP00000030882	0	0	0	0	0.660	0.106	0.494	0.064	0.837
Cav1	Pparg	2093925	2093113	10090.ENSMUSP00000007799	10090.ENSMUSP00000000450	0	0	0	0	0.105	0.545	0	0.631	0.837
Idh2	Ireb2	2110941	2099264	10090.ENSMUSP00000103007	10090.ENSMUSP00000034843	0.318	0	0	0	0.195	0.062	0.484	0.482	0.837
Atp5j2	Cox6c	2113156	2094202	10090.ENSMUSP00000125504	10090.ENSMUSP00000014457	0	0	0	0	0.801	0	0	0.211	0.837
Idh1	Ireb2	2109161	2099264	10090.ENSMUSP00000095316	10090.ENSMUSP00000034843	0.318	0	0	0	0.195	0.062	0.484	0.482	0.837
Ndufb8	Sdhb	2096548	2094041	10090.ENSMUSP00000026222	10090.ENSMUSP00000010007	0	0	0	0	0.581	0	0	0.627	0.837
Hadhb	Dbt	2096723	2093100	10090.ENSMUSP00000026841	10090.ENSMUSP00000000349	0	0	0	0	0.137	0	0.800	0.129	0.836
Cldn23	Cldn5	2102086	2100652	10090.ENSMUSP00000049725	10090.ENSMUSP00000041925	0	0	0	0	0.052	0	0.800	0.205	0.836
Krt10	Lor	2110187	2102493	10090.ENSMUSP00000099420	10090.ENSMUSP00000052128	0	0	0	0	0.398	0	0	0.739	0.836
Icam1	Plcg2	2107578	2107073	10090.ENSMUSP00000083587	10090.ENSMUSP00000079991	0	0	0	0	0.084	0	0.800	0.173	0.835
Acaa2	Dbt	2099788	2093100	10090.ENSMUSP00000037348	10090.ENSMUSP00000000349	0	0	0	0	0.078	0	0.800	0.180	0.835
Itga2b	Lama1	2110163	2101003	10090.ENSMUSP00000099375	10090.ENSMUSP00000043957	0	0	0	0	0.052	0	0.800	0.199	0.835
Uqcrh	Atp5e	2106660	2094360	10090.ENSMUSP00000077744	10090.ENSMUSP00000016396	0	0	0	0	0.790	0	0	0.246	0.835
Acadvl	Acsl1	2110282	2098971	10090.ENSMUSP00000099634	10090.ENSMUSP00000034046	0.318	0	0	0	0.345	0.102	0.484	0.324	0.834
Ech1	Hadhb	2104750	2096723	10090.ENSMUSP00000066092	10090.ENSMUSP00000026841	0	0	0	0	0.487	0.207	0.484	0.298	0.833
Atp5h	Cox6c	2101433	2094202	10090.ENSMUSP00000046256	10090.ENSMUSP00000014457	0	0	0	0	0.827	0	0	0.070	0.832
Acadm	Ech1	2105717	2104750	10090.ENSMUSP00000072483	10090.ENSMUSP00000066092	0	0	0	0	0.559	0	0.484	0.317	0.831
Htr3b	Htr3a	2093969	2093544	10090.ENSMUSP00000008734	10090.ENSMUSP00000003826	0	0	0	0.923	0.066	0.111	0.800	0.847	0.831
Ndufb5	Atp5e	2112532	2094360	10090.ENSMUSP00000114963	10090.ENSMUSP00000016396	0	0	0	0	0.787	0	0	0.241	0.831
Gspt2	Helz2	2111862	2111161	10090.ENSMUSP00000109523	10090.ENSMUSP00000104459	0	0	0	0	0.117	0.759	0	0.273	0.831
Ucp1	Pparg	2099007	2093113	10090.ENSMUSP00000034146	10090.ENSMUSP00000000450	0	0	0	0	0	0.535	0	0.650	0.830
Atp5h	Uqcrc2	2101433	2098706	10090.ENSMUSP00000046256	10090.ENSMUSP00000033176	0	0	0	0	0.695	0	0	0.465	0.830
Acad8	Acat2	2102886	2093878	10090.ENSMUSP00000054370	10090.ENSMUSP00000007005	0.318	0	0	0	0.443	0	0.484	0.238	0.830
Acadvl	Ech1	2110282	2104750	10090.ENSMUSP00000099634	10090.ENSMUSP00000066092	0	0	0	0	0.558	0	0.484	0.312	0.829
Atp5h	Ndufs3	2101433	2093720	10090.ENSMUSP00000046256	10090.ENSMUSP00000005647	0	0	0	0	0.682	0.217	0	0.368	0.829
Pmpcb	Ndufs3	2097998	2093720	10090.ENSMUSP00000030882	10090.ENSMUSP00000005647	0	0	0	0	0.561	0.253	0.494	0.084	0.828
Sostdc1	Bmp7	2100333	2093991	10090.ENSMUSP00000040230	10090.ENSMUSP00000009143	0	0	0	0	0	0.111	0.528	0.623	0.828
Etfa	Eci1	2099275	2096139	10090.ENSMUSP00000034866	10090.ENSMUSP00000024946	0.318	0	0	0	0.408	0.106	0.484	0.222	0.828
Vwf	Itga3	2093314	2093251	10090.ENSMUSP00000001995	10090.ENSMUSP00000001548	0	0	0	0	0	0	0.800	0.171	0.827
Tjp2	Epb4.1l1	2109633	2097434	10090.ENSMUSP00000097154	10090.ENSMUSP00000029155	0	0	0	0	0.052	0	0.800	0.164	0.827
Tpi1	Gpd2	2114050	2097124	10090.ENSMUSP00000130858	10090.ENSMUSP00000028167	0.060	0	0	0	0.053	0.168	0.478	0.623	0.827
Gpd2	Agpat3	2097124	2093211	10090.ENSMUSP00000028167	10090.ENSMUSP00000001240	0	0	0	0	0.078	0	0.800	0.133	0.826
Golga4	Arl16	2107383	2106390	10090.ENSMUSP00000081880	10090.ENSMUSP00000076188	0	0	0	0	0	0.798	0	0.172	0.825
Dld	Fh1	2111474	2097011	10090.ENSMUSP00000106481	10090.ENSMUSP00000027810	0	0	0	0	0.524	0.115	0.360	0.427	0.825
Lpin2	Gpd2	2112720	2097124	10090.ENSMUSP00000118610	10090.ENSMUSP00000028167	0	0	0	0	0.124	0	0.800	0.080	0.824
Pccb	Echs1	2099363	2096640	10090.ENSMUSP00000035116	10090.ENSMUSP00000026538	0.318	0	0	0	0.478	0	0.484	0.158	0.824
Cldn3	Cldn5	2108571	2100652	10090.ENSMUSP00000091799	10090.ENSMUSP00000041925	0	0	0	0.936	0	0.111	0.800	0.720	0.823
Chad	Itgb4	2101734	2095075	10090.ENSMUSP00000047844	10090.ENSMUSP00000021107	0	0	0	0	0.043	0.050	0.821	0	0.823
Cxcr1	Cxcl14	2102082	2095355	10090.ENSMUSP00000049714	10090.ENSMUSP00000021970	0	0	0	0	0	0	0.800	0.153	0.823
Itga5	Lamb3	2095736	2094355	10090.ENSMUSP00000023128	10090.ENSMUSP00000016315	0	0	0	0	0	0	0.800	0.153	0.823
Suclg1	Idh3g	2104618	2103251	10090.ENSMUSP00000065113	10090.ENSMUSP00000056502	0.059	0	0	0	0.546	0.143	0	0.572	0.822
Sirpa	Cd1d1	2110218	2097624	10090.ENSMUSP00000099491	10090.ENSMUSP00000029717	0	0	0	0	0	0.812	0	0.093	0.822
Acsl5	Acsl1	2101491	2098971	10090.ENSMUSP00000046585	10090.ENSMUSP00000034046	0	0	0.527	0.974	0.053	0.107	0.800	0.711	0.821
Mettl22	Mettl20	2101037	2100688	10090.ENSMUSP00000044108	10090.ENSMUSP00000042102	0	0	0	0	0.067	0	0	0.815	0.820
Idh3g	Nit2	2103251	2095823	10090.ENSMUSP00000056502	10090.ENSMUSP00000023432	0	0	0	0	0.096	0	0.800	0.085	0.820
Gria1	Ppp1cb	2101106	2094245	10090.ENSMUSP00000044494	10090.ENSMUSP00000015100	0	0	0	0	0.048	0.100	0.800	0.077	0.820
Eprs	Gfpt2	2101362	2094927	10090.ENSMUSP00000045841	10090.ENSMUSP00000020629	0.071	0	0	0	0.051	0.682	0	0.433	0.819
Osm	Ifngr2	2106121	2095910	10090.ENSMUSP00000074708	10090.ENSMUSP00000023687	0	0	0	0	0	0	0.800	0.134	0.819
Ndufb5	Atp5h	2112532	2101433	10090.ENSMUSP00000114963	10090.ENSMUSP00000046256	0	0	0	0	0.804	0	0	0.111	0.819
Ndufa9	Sdhb	2107791	2094041	10090.ENSMUSP00000085523	10090.ENSMUSP00000010007	0	0	0	0	0.523	0.167	0.471	0.241	0.819
Bmp4	Sostdc1	2105936	2100333	10090.ENSMUSP00000073720	10090.ENSMUSP00000040230	0	0	0	0	0	0.111	0.528	0.603	0.819
Cldn4	Cldn5	2102719	2100652	10090.ENSMUSP00000053420	10090.ENSMUSP00000041925	0	0	0	0.947	0	0.103	0.800	0.691	0.819
Idh1	Nit2	2109161	2095823	10090.ENSMUSP00000095316	10090.ENSMUSP00000023432	0.070	0	0	0	0.102	0	0.800	0	0.818
Mpl	Lep	2113943	2104894	10090.ENSMUSP00000130167	10090.ENSMUSP00000067046	0	0	0	0	0	0	0.800	0.126	0.817
Scp2	Cav1	2097824	2093925	10090.ENSMUSP00000030340	10090.ENSMUSP00000007799	0	0	0	0	0	0.570	0	0.588	0.816
Mpl	Gh	2113943	2110157	10090.ENSMUSP00000130167	10090.ENSMUSP00000099360	0	0	0	0	0	0	0.800	0.120	0.816
Eci2	Pccb	2114194	2099363	10090.ENSMUSP00000131735	10090.ENSMUSP00000035116	0.318	0	0	0	0.211	0	0.484	0.416	0.816
Acadm	Abat	2105717	2104402	10090.ENSMUSP00000072483	10090.ENSMUSP00000063548	0	0	0	0	0.068	0	0.800	0.088	0.815
Abat	Csad	2104402	2095952	10090.ENSMUSP00000063548	10090.ENSMUSP00000023805	0.318	0	0	0	0.406	0.113	0.484	0.159	0.815
Acaa2	Etfa	2099788	2099275	10090.ENSMUSP00000037348	10090.ENSMUSP00000034866	0.318	0	0	0	0.485	0	0.383	0.247	0.815
Ech1	Echs1	2104750	2096640	10090.ENSMUSP00000066092	10090.ENSMUSP00000026538	0	0	0.503	0.738	0.499	0.113	0.484	0.572	0.814
Ndufs8	Atp5h	2106101	2101433	10090.ENSMUSP00000074600	10090.ENSMUSP00000046256	0	0	0	0	0.804	0	0	0.085	0.813
Eprs	Hspd1	2101362	2096797	10090.ENSMUSP00000045841	10090.ENSMUSP00000027123	0.070	0	0	0	0.397	0.356	0	0.545	0.813
Idh2	Nit2	2110941	2095823	10090.ENSMUSP00000103007	10090.ENSMUSP00000023432	0.070	0	0	0	0.078	0	0.800	0	0.813
Itga2b	Chad	2110163	2101734	10090.ENSMUSP00000099375	10090.ENSMUSP00000047844	0	0	0	0	0	0.100	0.800	0	0.812
Chad	Itga5	2101734	2095736	10090.ENSMUSP00000047844	10090.ENSMUSP00000023128	0	0	0	0	0	0.100	0.800	0	0.812
Gldc	Aldh3a1	2096408	2094625	10090.ENSMUSP00000025778	10090.ENSMUSP00000019246	0	0	0	0	0.069	0.102	0.563	0.544	0.811
Cacna2d1	Ppp1cb	2102038	2094245	10090.ENSMUSP00000049457	10090.ENSMUSP00000015100	0	0	0	0	0.077	0	0.800	0.060	0.811
Usmg5	Ndufa5	2108923	2095973	10090.ENSMUSP00000093713	10090.ENSMUSP00000023851	0	0	0	0	0.811	0	0	0	0.811
Gldc	Aldh1a7	2096408	2096362	10090.ENSMUSP00000025778	10090.ENSMUSP00000025656	0	0	0	0	0.069	0.102	0.563	0.544	0.811
Gpx4	Prdx3	2109063	2096473	10090.ENSMUSP00000094863	10090.ENSMUSP00000025961	0	0	0	0	0.183	0.416	0	0.636	0.811
Selp	Icam1	2112993	2107578	10090.ENSMUSP00000123924	10090.ENSMUSP00000083587	0	0	0	0	0	0	0	0.810	0.810
Chad	Itga3	2101734	2093251	10090.ENSMUSP00000047844	10090.ENSMUSP00000001548	0	0	0	0	0	0	0.800	0.093	0.810
Eci2	Etfa	2114194	2099275	10090.ENSMUSP00000131735	10090.ENSMUSP00000034866	0.318	0	0	0	0.314	0.106	0.484	0.254	0.810
Exog	Aifm1	2113779	2100491	10090.ENSMUSP00000129273	10090.ENSMUSP00000041104	0	0	0	0	0.067	0.559	0	0.577	0.810
Ndufb5	Usmg5	2112532	2108923	10090.ENSMUSP00000114963	10090.ENSMUSP00000093713	0	0	0	0	0.810	0	0	0	0.810
Ehmt1	Hist2h3b	2110456	2109460	10090.ENSMUSP00000100002	10090.ENSMUSP00000096442	0	0	0	0	0.055	0.622	0	0.513	0.810
Itga7	Vwf	2109528	2093314	10090.ENSMUSP00000096712	10090.ENSMUSP00000001995	0	0	0	0	0	0	0.800	0.084	0.809
Uqcrh	Cox8b	2106660	2096656	10090.ENSMUSP00000077744	10090.ENSMUSP00000026561	0	0	0	0	0.069	0.674	0.360	0.132	0.808
Cox7a1	Uqcr11	2109391	2094847	10090.ENSMUSP00000096193	10090.ENSMUSP00000020372	0	0	0	0	0.196	0.674	0	0.323	0.807
Abat	Dbt	2104402	2093100	10090.ENSMUSP00000063548	10090.ENSMUSP00000000349	0	0	0	0	0.052	0	0.800	0.065	0.807
Mylpf	Ppp1cb	2098613	2094245	10090.ENSMUSP00000032910	10090.ENSMUSP00000015100	0	0	0	0	0.055	0.042	0.800	0.062	0.807
Myl12a	Ppp1cb	2096106	2094245	10090.ENSMUSP00000024846	10090.ENSMUSP00000015100	0	0	0	0	0.055	0.042	0.800	0.064	0.807
Abat	Pccb	2104402	2099363	10090.ENSMUSP00000063548	10090.ENSMUSP00000035116	0	0	0	0	0.054	0	0.800	0.059	0.806
Mrps21	Mrps15	2104883	2097925	10090.ENSMUSP00000066990	10090.ENSMUSP00000030675	0	0	0	0	0.177	0.773	0	0	0.805
Pmpcb	Cox6c	2097998	2094202	10090.ENSMUSP00000030882	10090.ENSMUSP00000014457	0	0	0	0	0.216	0.541	0.494	0.058	0.805
Alox12e	Alox12	2094597	2093096	10090.ENSMUSP00000019051	10090.ENSMUSP00000000329	0	0	0.527	0.970	0	0	0.800	0.427	0.805
Acadvl	Etfb	2110282	2093634	10090.ENSMUSP00000099634	10090.ENSMUSP00000004729	0.318	0	0	0	0.435	0	0.383	0.273	0.804
Csf2ra	Lep	2106249	2104894	10090.ENSMUSP00000075423	10090.ENSMUSP00000067046	0	0	0	0	0	0	0.800	0.058	0.803
Acadvl	Etfa	2110282	2099275	10090.ENSMUSP00000099634	10090.ENSMUSP00000034866	0.318	0.005	0	0	0.237	0.244	0.383	0.314	0.803
Cyc1	Aco2	2095759	2095732	10090.ENSMUSP00000023210	10090.ENSMUSP00000023116	0	0	0	0	0.602	0.287	0	0.358	0.802
Suclg1	Ndufs2	2104618	2094162	10090.ENSMUSP00000065113	10090.ENSMUSP00000013737	0	0	0	0	0.780	0	0	0.139	0.802
Col9a2	Itga3	2097832	2093251	10090.ENSMUSP00000030372	10090.ENSMUSP00000001548	0	0	0	0	0.049	0	0.800	0	0.801
Cycs	Pmpcb	2113054	2097998	10090.ENSMUSP00000124523	10090.ENSMUSP00000030882	0	0	0	0	0.354	0.686	0	0.099	0.801
Cox7b	Uqcrc2	2098819	2098706	10090.ENSMUSP00000033582	10090.ENSMUSP00000033176	0	0	0	0	0.231	0.411	0.540	0.161	0.801
Ehmt1	Hdac4	2110456	2093982	10090.ENSMUSP00000100002	10090.ENSMUSP00000008995	0.071	0	0	0	0.081	0.560	0.132	0.486	0.801
Gh	Ifngr2	2110157	2095910	10090.ENSMUSP00000099360	10090.ENSMUSP00000023687	0	0	0	0	0	0	0.800	0.045	0.800
Itga2b	Col9a2	2110163	2097832	10090.ENSMUSP00000099375	10090.ENSMUSP00000030372	0	0	0	0	0	0	0.800	0	0.800
Icam1	Itga5	2107578	2095736	10090.ENSMUSP00000083587	10090.ENSMUSP00000023128	0	0	0	0	0	0.382	0.254	0.602	0.800
Gh	Csf2ra	2110157	2106249	10090.ENSMUSP00000099360	10090.ENSMUSP00000075423	0	0	0	0	0	0	0.800	0	0.800
Itga7	Col9a2	2109528	2097832	10090.ENSMUSP00000096712	10090.ENSMUSP00000030372	0	0	0	0	0	0	0.800	0	0.800
Itga7	Chad	2109528	2101734	10090.ENSMUSP00000096712	10090.ENSMUSP00000047844	0	0	0	0	0	0	0.800	0	0.800
Lep	Ifngr2	2104894	2095910	10090.ENSMUSP00000067046	10090.ENSMUSP00000023687	0	0	0	0	0	0	0.800	0	0.800
Col9a2	Itgb4	2097832	2095075	10090.ENSMUSP00000030372	10090.ENSMUSP00000021107	0	0	0	0	0	0	0.800	0	0.800
Itga2b	Lamb3	2110163	2094355	10090.ENSMUSP00000099375	10090.ENSMUSP00000016315	0	0	0	0	0	0	0.800	0	0.800
Cox6b1	Cox6b2	2106207	2104606	10090.ENSMUSP00000075150	10090.ENSMUSP00000064988	0	0	0	0.958	0	0	0.800	0.064	0.800
Col9a2	Itga5	2097832	2095736	10090.ENSMUSP00000030372	10090.ENSMUSP00000023128	0	0	0	0	0	0	0.800	0	0.800
Uqcrc2	Pdhb	2098706	2095447	10090.ENSMUSP00000033176	10090.ENSMUSP00000022268	0	0	0	0	0.770	0	0	0.159	0.799
Ndufs3	Sdhd	2093720	2093066	10090.ENSMUSP00000005647	10090.ENSMUSP00000000175	0	0	0	0	0.757	0	0	0.208	0.799
Foxo1	Bcl6	2103045	2095747	10090.ENSMUSP00000055308	10090.ENSMUSP00000023151	0	0	0	0	0	0.115	0.404	0.648	0.798
Dld	Suclg1	2111474	2104618	10090.ENSMUSP00000106481	10090.ENSMUSP00000065113	0.195	0	0	0	0.443	0.044	0.484	0.227	0.798
AI314180	Psme4	2110432	2101293	10090.ENSMUSP00000099953	10090.ENSMUSP00000045460	0	0	0	0	0.297	0.558	0	0.399	0.797
Cox8b	Cox6c	2096656	2094202	10090.ENSMUSP00000026561	10090.ENSMUSP00000014457	0	0	0	0	0.063	0.674	0	0.386	0.796
Ptcd3	Mrps21	2107214	2104883	10090.ENSMUSP00000080743	10090.ENSMUSP00000066990	0	0	0	0	0	0.773	0	0.140	0.796
Atp5h	Cyc1	2101433	2095759	10090.ENSMUSP00000046256	10090.ENSMUSP00000023210	0	0	0	0	0.727	0.212	0	0.131	0.796
Suclg1	Dbt	2104618	2093100	10090.ENSMUSP00000065113	10090.ENSMUSP00000000349	0.318	0	0	0	0.323	0	0.484	0.238	0.794
Tac1	Fos	2108108	2095256	10090.ENSMUSP00000088175	10090.ENSMUSP00000021674	0	0	0	0	0	0	0	0.793	0.793
Eprs	Aldh18a1	2101362	2096478	10090.ENSMUSP00000045841	10090.ENSMUSP00000025979	0.146	0	0	0	0.121	0.163	0	0.710	0.793
Pmpcb	Ndufs4	2097998	2095454	10090.ENSMUSP00000030882	10090.ENSMUSP00000022286	0	0	0	0	0.534	0.106	0.494	0.137	0.793
Csrp3	Mb	2098542	2094593	10090.ENSMUSP00000032658	10090.ENSMUSP00000019037	0	0	0	0	0.748	0	0	0.207	0.792
Acadvl	Acat2	2110282	2093878	10090.ENSMUSP00000099634	10090.ENSMUSP00000007005	0.318	0	0	0	0.314	0	0.484	0.238	0.791
Cox7a1	Cox6c	2109391	2094202	10090.ENSMUSP00000096193	10090.ENSMUSP00000014457	0	0	0	0	0.105	0.674	0	0.339	0.790
Ndufa3	Cox6b1	2106345	2106207	10090.ENSMUSP00000075953	10090.ENSMUSP00000075150	0	0	0	0	0.747	0	0	0.205	0.790
Eci1	Acadsb	2096139	2094313	10090.ENSMUSP00000024946	10090.ENSMUSP00000015829	0.318	0	0	0	0.249	0.115	0.484	0.238	0.789
Aldh18a1	Ccng1	2096478	2094916	10090.ENSMUSP00000025979	10090.ENSMUSP00000020576	0	0	0	0	0	0.789	0	0	0.789
Acad8	Eci1	2102886	2096139	10090.ENSMUSP00000054370	10090.ENSMUSP00000024946	0.318	0	0	0	0.249	0.115	0.484	0.238	0.789
Trpc2	Itpr3	2107386	2099936	10090.ENSMUSP00000081903	10090.ENSMUSP00000038150	0	0	0	0	0	0.537	0	0.562	0.789
Etfdh	Hadhb	2097492	2096723	10090.ENSMUSP00000029386	10090.ENSMUSP00000026841	0	0	0	0	0.691	0	0	0.341	0.788
Ndufb4	Atp5e	2095858	2094360	10090.ENSMUSP00000023514	10090.ENSMUSP00000016396	0	0	0	0	0.758	0	0	0.153	0.787
Tac1	Npy	2108108	2098322	10090.ENSMUSP00000088175	10090.ENSMUSP00000031843	0	0	0	0	0.053	0	0	0.784	0.787
Ucp1	Cidea	2099007	2096285	10090.ENSMUSP00000034146	10090.ENSMUSP00000025404	0	0	0	0	0.429	0.111	0	0.613	0.786
Aqp4	Trpv4	2106725	2105591	10090.ENSMUSP00000078088	10090.ENSMUSP00000071859	0	0	0	0	0.052	0.546	0	0.541	0.786
Acsl1	Acadsb	2098971	2094313	10090.ENSMUSP00000034046	10090.ENSMUSP00000015829	0.318	0	0	0	0.300	0.102	0.484	0.183	0.786
Foxo1	Vdr	2103045	2095734	10090.ENSMUSP00000055308	10090.ENSMUSP00000023119	0	0	0	0	0.077	0.501	0.116	0.533	0.784
Fos	Cdkn1b	2095256	2093458	10090.ENSMUSP00000021674	10090.ENSMUSP00000003115	0	0	0	0	0.052	0.043	0.528	0.554	0.783
Scd1	Pparg	2099704	2093113	10090.ENSMUSP00000036936	10090.ENSMUSP00000000450	0	0	0	0	0.092	0	0	0.769	0.782
Krt71	Sod2	2095917	2093880	10090.ENSMUSP00000023710	10090.ENSMUSP00000007012	0	0	0	0	0	0	0	0.782	0.782
Pmpcb	Sdhd	2097998	2093066	10090.ENSMUSP00000030882	10090.ENSMUSP00000000175	0	0	0	0	0.770	0	0	0.088	0.782
Cox6b1	Uqcr10	2106207	2102969	10090.ENSMUSP00000075150	10090.ENSMUSP00000054856	0	0	0	0	0.521	0	0.390	0.314	0.782
Uqcrh	Atp5h	2106660	2101433	10090.ENSMUSP00000077744	10090.ENSMUSP00000046256	0	0	0	0	0.744	0	0	0.184	0.782
Sirt3	Sod2	2096654	2093880	10090.ENSMUSP00000026559	10090.ENSMUSP00000007012	0	0	0	0	0.051	0.070	0.284	0.694	0.781
Tpp1	Cln3	2098710	2098631	10090.ENSMUSP00000033184	10090.ENSMUSP00000032962	0	0	0	0	0.049	0	0	0.779	0.781
Scn10a	Scnn1a	2107374	2107100	10090.ENSMUSP00000081845	10090.ENSMUSP00000080164	0	0	0	0	0	0	0.720	0.251	0.781
Idh3g	Ireb2	2103251	2099264	10090.ENSMUSP00000056502	10090.ENSMUSP00000034843	0.318	0	0	0	0.168	0.168	0.484	0.238	0.780
Pmpcb	Cox8b	2097998	2096656	10090.ENSMUSP00000030882	10090.ENSMUSP00000026561	0	0	0	0	0	0.541	0.540	0	0.779
Aldh6a1	Acadsb	2107427	2094313	10090.ENSMUSP00000082288	10090.ENSMUSP00000015829	0	0	0	0	0.694	0	0	0.305	0.778
Irgm2	Oasl2	2103164	2098226	10090.ENSMUSP00000056001	10090.ENSMUSP00000031542	0	0	0	0	0.777	0	0	0	0.777
Nudt7	Pmpcb	2105851	2097998	10090.ENSMUSP00000073213	10090.ENSMUSP00000030882	0	0	0	0	0.052	0.773	0	0	0.775
Ndufb9	Sdhd	2095686	2093066	10090.ENSMUSP00000022980	10090.ENSMUSP00000000175	0	0	0	0	0.727	0	0	0.209	0.775
Chd5	Hdac4	2097957	2093982	10090.ENSMUSP00000030775	10090.ENSMUSP00000008995	0	0	0	0	0.056	0.180	0.720	0.081	0.774
Ttn	Mylpf	2111579	2098613	10090.ENSMUSP00000107477	10090.ENSMUSP00000032910	0	0	0	0	0.483	0.299	0.225	0.291	0.774
Idh3g	Scp2	2103251	2097824	10090.ENSMUSP00000056502	10090.ENSMUSP00000030340	0	0	0	0	0.087	0.762	0	0.041	0.773
Lias	Gldc	2098074	2096408	10090.ENSMUSP00000031101	10090.ENSMUSP00000025778	0.493	0	0	0	0.084	0	0	0.551	0.773
Atp5h	Ndufb8	2101433	2096548	10090.ENSMUSP00000046256	10090.ENSMUSP00000026222	0	0	0	0	0.733	0	0	0.183	0.773
Atp5j2	Cox6b1	2113156	2106207	10090.ENSMUSP00000125504	10090.ENSMUSP00000075150	0	0	0	0	0.695	0	0	0.285	0.773
Pmpcb	Sdhb	2097998	2094041	10090.ENSMUSP00000030882	10090.ENSMUSP00000010007	0	0	0	0	0.495	0.106	0.492	0.123	0.772
Cops5	Psmb5	2096778	2095630	10090.ENSMUSP00000027050	10090.ENSMUSP00000022803	0	0	0	0	0.285	0.607	0.209	0.086	0.769
Cox6b2	Atp5h	2104606	2101433	10090.ENSMUSP00000064988	10090.ENSMUSP00000046256	0	0	0	0	0.759	0.042	0	0.082	0.769
Dld	Aifm1	2111474	2100491	10090.ENSMUSP00000106481	10090.ENSMUSP00000041104	0.082	0	0	0	0.342	0.116	0.482	0.295	0.769
Etfa	Sdhb	2099275	2094041	10090.ENSMUSP00000034866	10090.ENSMUSP00000010007	0.046	0	0	0	0.535	0	0.470	0.134	0.769
Cox6b1	Ndufc1	2106207	2099994	10090.ENSMUSP00000075150	10090.ENSMUSP00000038463	0	0	0	0	0.703	0	0	0.251	0.768
Myd88	Hspd1	2099353	2096797	10090.ENSMUSP00000035092	10090.ENSMUSP00000027123	0	0	0	0	0	0	0.528	0.528	0.767
Uqcr11	Atp5e	2094847	2094360	10090.ENSMUSP00000020372	10090.ENSMUSP00000016396	0	0	0	0	0.731	0	0	0.164	0.766
Pdha1	Cpt2	2098841	2097825	10090.ENSMUSP00000033662	10090.ENSMUSP00000030345	0	0	0	0	0.043	0.742	0	0.130	0.766
Bglap	Bmp7	2106250	2093991	10090.ENSMUSP00000075425	10090.ENSMUSP00000009143	0	0	0	0	0	0	0	0.765	0.766
Ndufb9	Atp5e	2095686	2094360	10090.ENSMUSP00000022980	10090.ENSMUSP00000016396	0	0	0	0	0.741	0	0	0.133	0.765
Abat	Aldh1a7	2104402	2096362	10090.ENSMUSP00000063548	10090.ENSMUSP00000025656	0.318	0	0	0	0.165	0.115	0.484	0.238	0.765
Ndufa3	Atp5e	2106345	2094360	10090.ENSMUSP00000075953	10090.ENSMUSP00000016396	0	0	0	0	0.729	0	0	0.170	0.765
AI314180	Psma4	2110432	2099266	10090.ENSMUSP00000099953	10090.ENSMUSP00000034848	0	0	0	0	0.089	0.742	0	0.080	0.765
Eprs	Mrps15	2101362	2097925	10090.ENSMUSP00000045841	10090.ENSMUSP00000030675	0.104	0	0	0	0.225	0	0.344	0.546	0.765
Eprs	Ola1	2101362	2097224	10090.ENSMUSP00000045841	10090.ENSMUSP00000028517	0.102	0	0	0	0.465	0.047	0	0.546	0.764
Cox7a1	Cox7b	2109391	2098819	10090.ENSMUSP00000096193	10090.ENSMUSP00000033582	0	0	0	0	0.107	0.411	0	0.586	0.763
Fos	Csf1	2095256	2094223	10090.ENSMUSP00000021674	10090.ENSMUSP00000014743	0	0	0	0	0	0	0	0.763	0.763
Acad8	Acsl1	2102886	2098971	10090.ENSMUSP00000054370	10090.ENSMUSP00000034046	0.318	0	0	0	0.269	0.102	0.484	0.134	0.763
Gria1	Epb4.1l1	2101106	2097434	10090.ENSMUSP00000044494	10090.ENSMUSP00000029155	0	0	0	0	0.113	0.111	0	0.722	0.762
Ndufb5	Atp5f1	2112532	2112322	10090.ENSMUSP00000114963	10090.ENSMUSP00000113022	0	0	0	0	0.383	0.554	0	0.206	0.762
Col17a1	Itgb4	2107640	2095075	10090.ENSMUSP00000084141	10090.ENSMUSP00000021107	0	0	0	0	0.102	0.111	0.528	0.445	0.762
Ech1	Acat2	2104750	2093878	10090.ENSMUSP00000066092	10090.ENSMUSP00000007005	0	0	0	0	0.171	0.207	0.484	0.379	0.761
Ndufa1	Cox6c	2094375	2094202	10090.ENSMUSP00000016571	10090.ENSMUSP00000014457	0	0	0	0	0.723	0	0	0.171	0.760
Smek2	Ppp1cb	2094966	2094245	10090.ENSMUSP00000020755	10090.ENSMUSP00000015100	0	0	0	0	0.176	0	0.720	0	0.759
Ccdc114	Dynll1	2100792	2093992	10090.ENSMUSP00000042772	10090.ENSMUSP00000009157	0	0	0	0	0.089	0	0.720	0.129	0.758
Triap1	Slmo2	2098211	2094363	10090.ENSMUSP00000031508	10090.ENSMUSP00000016401	0	0	0	0	0.087	0.474	0	0.537	0.758
Cox7b	Uqcr11	2098819	2094847	10090.ENSMUSP00000033582	10090.ENSMUSP00000020372	0	0	0	0	0.494	0.411	0	0.251	0.757
Kitl	Cdkn1b	2110655	2093458	10090.ENSMUSP00000100920	10090.ENSMUSP00000003115	0	0	0	0	0	0	0	0.757	0.757
Atp5j2	Ndufs8	2113156	2106101	10090.ENSMUSP00000125504	10090.ENSMUSP00000074600	0	0	0	0	0.692	0	0	0.242	0.757
Junb	Zfp36	2104561	2103453	10090.ENSMUSP00000064680	10090.ENSMUSP00000057815	0	0	0	0	0.683	0	0	0.262	0.756
Itga2b	Icam1	2110163	2107578	10090.ENSMUSP00000099375	10090.ENSMUSP00000083587	0	0	0	0	0	0.382	0.254	0.513	0.756
Atp5j2	Ndufa5	2113156	2095973	10090.ENSMUSP00000125504	10090.ENSMUSP00000023851	0	0	0	0	0.639	0	0	0.349	0.755
Pmpcb	Ndufs2	2097998	2094162	10090.ENSMUSP00000030882	10090.ENSMUSP00000013737	0	0	0	0	0.607	0	0.390	0.059	0.755
Ech1	Acadl	2104750	2096808	10090.ENSMUSP00000066092	10090.ENSMUSP00000027153	0	0	0	0	0.328	0	0.484	0.348	0.754
Ehmt1	Tubb4a	2110456	2105453	10090.ENSMUSP00000100002	10090.ENSMUSP00000071135	0	0	0	0	0.042	0.678	0	0.267	0.754
Mrps21	Mrps28	2104883	2099963	10090.ENSMUSP00000066990	10090.ENSMUSP00000038305	0	0	0	0	0.279	0.674	0	0	0.754
Hspa2	Clgn	2106962	2093348	10090.ENSMUSP00000079306	10090.ENSMUSP00000002259	0	0	0	0	0.289	0.347	0	0.507	0.751
Zfp36	Fos	2103453	2095256	10090.ENSMUSP00000057815	10090.ENSMUSP00000021674	0	0	0	0	0.587	0	0	0.422	0.751
Lep	Pyy	2104894	2094424	10090.ENSMUSP00000067046	10090.ENSMUSP00000017455	0	0	0	0	0	0	0	0.751	0.751
Slc25a20	Cpt2	2099393	2097825	10090.ENSMUSP00000035222	10090.ENSMUSP00000030345	0	0	0	0	0.402	0	0	0.597	0.749
Oasl1	Dhx58	2098225	2094473	10090.ENSMUSP00000031540	10090.ENSMUSP00000017974	0	0	0	0	0.684	0.110	0	0.170	0.746
Ndufv2	Atp5h	2112886	2101433	10090.ENSMUSP00000121557	10090.ENSMUSP00000046256	0	0	0	0	0.697	0	0	0.196	0.746
Atp6v1a	Ola1	2104869	2097224	10090.ENSMUSP00000066886	10090.ENSMUSP00000028517	0	0	0	0	0.054	0.742	0	0	0.745
Usmg5	Ndufb9	2108923	2095686	10090.ENSMUSP00000093713	10090.ENSMUSP00000022980	0	0	0	0	0.735	0	0	0.080	0.745
Irgm2	Rtp4	2103164	2100490	10090.ENSMUSP00000056001	10090.ENSMUSP00000041091	0	0	0	0	0.718	0	0	0.136	0.745
Pccb	Eci1	2099363	2096139	10090.ENSMUSP00000035116	10090.ENSMUSP00000024946	0.318	0	0	0	0.237	0	0.484	0.164	0.745
Icam1	Socs3	2107578	2103700	10090.ENSMUSP00000083587	10090.ENSMUSP00000059129	0	0	0	0	0.347	0	0	0.625	0.745
Cox6b1	Uqcr11	2106207	2094847	10090.ENSMUSP00000075150	10090.ENSMUSP00000020372	0	0	0	0	0.729	0	0	0.095	0.744
Acaa2	Acsl1	2099788	2098971	10090.ENSMUSP00000037348	10090.ENSMUSP00000034046	0.318	0	0	0	0.500	0	0	0.308	0.744
Cox6b1	Cyc1	2106207	2095759	10090.ENSMUSP00000075150	10090.ENSMUSP00000023210	0	0	0	0	0.716	0	0	0.136	0.744
Oas2	Rtp4	2103855	2100490	10090.ENSMUSP00000060082	10090.ENSMUSP00000041091	0	0	0	0	0.673	0	0	0.251	0.744
Gata3	Bcl6	2110477	2095747	10090.ENSMUSP00000100041	10090.ENSMUSP00000023151	0	0	0	0	0.048	0.102	0	0.723	0.743
Uqcrh	Cox7b	2106660	2098819	10090.ENSMUSP00000077744	10090.ENSMUSP00000033582	0	0	0	0	0.231	0.411	0.360	0.219	0.743
Etfa	Acadsb	2099275	2094313	10090.ENSMUSP00000034866	10090.ENSMUSP00000015829	0.318	0.025	0	0	0.186	0.244	0.383	0.159	0.742
Aldh18a1	Aldh3a1	2096478	2094625	10090.ENSMUSP00000025979	10090.ENSMUSP00000019246	0.057	0	0	0	0.051	0	0.335	0.617	0.742
Cox7b	Pmpcb	2098819	2097998	10090.ENSMUSP00000033582	10090.ENSMUSP00000030882	0	0	0	0	0.112	0.377	0.540	0.102	0.741
Ndufa8	Sdhb	2104649	2094041	10090.ENSMUSP00000065352	10090.ENSMUSP00000010007	0	0	0	0	0.738	0	0	0.054	0.741
Cox7a1	Uqcrh	2109391	2106660	10090.ENSMUSP00000096193	10090.ENSMUSP00000077744	0	0	0	0	0.144	0.674	0	0.147	0.741
Cox7b	Cox6c	2098819	2094202	10090.ENSMUSP00000033582	10090.ENSMUSP00000014457	0	0	0	0	0.283	0.411	0	0.436	0.741
Atp5j2	Ndufc1	2113156	2099994	10090.ENSMUSP00000125504	10090.ENSMUSP00000038463	0	0	0	0	0.619	0	0	0.345	0.740
Dld	Idh3g	2111474	2103251	10090.ENSMUSP00000106481	10090.ENSMUSP00000056502	0.053	0	0	0	0.190	0.279	0.484	0.231	0.740
Ruvbl2	Ino80b	2098675	2098375	10090.ENSMUSP00000033087	10090.ENSMUSP00000032109	0	0	0	0	0.054	0.059	0.720	0.080	0.740
Mx2	Dhx58	2096016	2094473	10090.ENSMUSP00000024112	10090.ENSMUSP00000017974	0	0	0	0	0.621	0	0	0.341	0.740
Ccl5	Cx3cl1	2100220	2099038	10090.ENSMUSP00000039600	10090.ENSMUSP00000034230	0	0	0	0	0	0	0	0.739	0.739
Acadl	Eci1	2096808	2096139	10090.ENSMUSP00000027153	10090.ENSMUSP00000024946	0	0	0	0	0.367	0	0.484	0.262	0.738
Suclg1	Uqcrc2	2104618	2098706	10090.ENSMUSP00000065113	10090.ENSMUSP00000033176	0	0	0	0	0.716	0	0	0.114	0.738
Acad8	Pccb	2102886	2099363	10090.ENSMUSP00000054370	10090.ENSMUSP00000035116	0.318	0	0	0	0.221	0	0.484	0.159	0.738
Eci2	Acsl1	2114194	2098971	10090.ENSMUSP00000131735	10090.ENSMUSP00000034046	0.318	0	0	0	0.169	0	0.276	0.437	0.738
Suclg1	Fh1	2104618	2097011	10090.ENSMUSP00000065113	10090.ENSMUSP00000027810	0.070	0	0	0	0.595	0	0	0.358	0.737
Icam1	Csf1	2107578	2094223	10090.ENSMUSP00000083587	10090.ENSMUSP00000014743	0	0	0	0	0.109	0	0	0.717	0.737
Suclg1	Pdhb	2104618	2095447	10090.ENSMUSP00000065113	10090.ENSMUSP00000022268	0	0	0	0	0.632	0.043	0	0.313	0.737
Dld	Acadm	2111474	2105717	10090.ENSMUSP00000106481	10090.ENSMUSP00000072483	0.048	0	0	0	0.415	0.048	0.484	0.185	0.736
Irgm2	Irf7	2103164	2096662	10090.ENSMUSP00000056001	10090.ENSMUSP00000026571	0	0	0	0	0.642	0	0	0.288	0.734
Pccb	Acadsb	2099363	2094313	10090.ENSMUSP00000035116	10090.ENSMUSP00000015829	0.318	0	0	0	0.208	0	0.484	0.159	0.734
Osm	Socs3	2106121	2103700	10090.ENSMUSP00000074708	10090.ENSMUSP00000059129	0	0	0	0	0.118	0	0	0.711	0.734
Acadvl	Pccb	2110282	2099363	10090.ENSMUSP00000099634	10090.ENSMUSP00000035116	0.318	0	0	0	0.181	0	0.484	0.187	0.734
Acadm	Etfb	2105717	2093634	10090.ENSMUSP00000072483	10090.ENSMUSP00000004729	0.318	0	0	0	0.300	0	0.383	0.199	0.732
Itga7	Itga3	2109528	2093251	10090.ENSMUSP00000096712	10090.ENSMUSP00000001548	0	0	0	0.857	0	0	0.720	0.335	0.732
Atp5h	Ndufs2	2101433	2094162	10090.ENSMUSP00000046256	10090.ENSMUSP00000013737	0	0	0	0	0.559	0	0	0.416	0.732
Pcca	Acadl	2100060	2096808	10090.ENSMUSP00000038763	10090.ENSMUSP00000027153	0.068	0	0	0	0.514	0	0.284	0.271	0.732
Prdx3	Sod2	2096473	2093880	10090.ENSMUSP00000025961	10090.ENSMUSP00000007012	0.219	0	0	0	0.195	0	0	0.607	0.731
Cox6b1	Ndufa7	2106207	2100238	10090.ENSMUSP00000075150	10090.ENSMUSP00000039692	0	0	0	0	0.704	0.115	0	0.056	0.731
Tac1	Vip	2108108	2094702	10090.ENSMUSP00000088175	10090.ENSMUSP00000019906	0	0	0	0	0.056	0	0	0.727	0.731
Dnali1	Ccdc114	2101726	2100792	10090.ENSMUSP00000047783	10090.ENSMUSP00000042772	0	0	0	0	0.103	0	0.540	0.399	0.730
Ndufb2	Atp5e	2112478	2094360	10090.ENSMUSP00000114095	10090.ENSMUSP00000016396	0	0	0	0	0.679	0	0	0.195	0.730
Atp5j2	Uqcr11	2113156	2094847	10090.ENSMUSP00000125504	10090.ENSMUSP00000020372	0	0	0	0	0.661	0	0	0.237	0.730
Pcca	Pdhb	2100060	2095447	10090.ENSMUSP00000038763	10090.ENSMUSP00000022268	0.071	0	0	0	0.322	0.167	0.437	0.226	0.730
Cbx5	Hdac4	2111157	2093982	10090.ENSMUSP00000104441	10090.ENSMUSP00000008995	0	0	0	0	0.069	0.047	0.720	0	0.729
Atp5j2	Uqcrh	2113156	2106660	10090.ENSMUSP00000125504	10090.ENSMUSP00000077744	0	0	0	0	0.673	0	0	0.202	0.728
Cox7a1	Uqcrc2	2109391	2098706	10090.ENSMUSP00000096193	10090.ENSMUSP00000033176	0	0	0	0	0.149	0.674	0	0.096	0.727
Psma4	Cops5	2099266	2096778	10090.ENSMUSP00000034848	10090.ENSMUSP00000027050	0	0	0	0	0.339	0.491	0.178	0.130	0.727
Eci2	Acsl5	2114194	2101491	10090.ENSMUSP00000131735	10090.ENSMUSP00000046585	0.318	0	0	0	0.169	0	0.276	0.412	0.726
Gata3	Foxa1	2110477	2100494	10090.ENSMUSP00000100041	10090.ENSMUSP00000041118	0	0	0	0	0.103	0.112	0	0.682	0.726
Hspe1	Sod2	2106123	2093880	10090.ENSMUSP00000074724	10090.ENSMUSP00000007012	0.060	0	0	0	0.292	0.409	0	0.384	0.726
Cox6b1	Ndufa1	2106207	2094375	10090.ENSMUSP00000075150	10090.ENSMUSP00000016571	0	0	0	0	0.682	0	0	0.171	0.725
Atp5h	Ndufb3	2101433	2096820	10090.ENSMUSP00000046256	10090.ENSMUSP00000027193	0	0	0	0	0.714	0	0	0.077	0.725
Sdhb	Etfb	2094041	2093634	10090.ENSMUSP00000010007	10090.ENSMUSP00000004729	0.046	0	0	0	0.375	0	0.484	0.211	0.725
Atp5h	Ndufa1	2101433	2094375	10090.ENSMUSP00000046256	10090.ENSMUSP00000016571	0	0	0	0	0.630	0	0	0.283	0.724
Cox7a1	Uqcr10	2109391	2102969	10090.ENSMUSP00000096193	10090.ENSMUSP00000054856	0	0	0	0	0.148	0.674	0	0.088	0.724
Cox8b	Cidea	2096656	2096285	10090.ENSMUSP00000026561	10090.ENSMUSP00000025404	0	0	0	0	0.326	0	0	0.608	0.724
Bmp4	Bmp7	2105936	2093991	10090.ENSMUSP00000073720	10090.ENSMUSP00000009143	0	0	0	0.807	0.053	0.308	0.528	0.941	0.724
Acadvl	Dbt	2110282	2093100	10090.ENSMUSP00000099634	10090.ENSMUSP00000000349	0	0	0	0	0.117	0.387	0.484	0.129	0.724
Bglap	Lep	2106250	2104894	10090.ENSMUSP00000075425	10090.ENSMUSP00000067046	0	0	0	0	0	0	0	0.723	0.724
Lgals3bp	Oasl2	2099471	2098226	10090.ENSMUSP00000035579	10090.ENSMUSP00000031542	0	0	0	0	0.723	0	0	0	0.723
Rtp4	Mx2	2100490	2096016	10090.ENSMUSP00000041091	10090.ENSMUSP00000024112	0	0	0	0	0.672	0	0	0.187	0.722
Hspd1	Vdac3	2096797	2093985	10090.ENSMUSP00000027123	10090.ENSMUSP00000009036	0	0	0	0	0.220	0.632	0	0.111	0.722
Cox7a1	Cyc1	2109391	2095759	10090.ENSMUSP00000096193	10090.ENSMUSP00000023210	0	0	0	0	0.167	0.674	0	0.058	0.721
Usmg5	Ndufb8	2108923	2096548	10090.ENSMUSP00000093713	10090.ENSMUSP00000026222	0	0	0	0	0.699	0	0	0.112	0.721
Lor	Tgm1	2102493	2093367	10090.ENSMUSP00000052128	10090.ENSMUSP00000002389	0	0	0	0	0.084	0	0	0.708	0.721
Ccng1	E2f4	2094916	2094241	10090.ENSMUSP00000020576	10090.ENSMUSP00000015003	0	0	0	0	0.113	0.191	0.228	0.554	0.720
Pcca	Echs1	2100060	2096640	10090.ENSMUSP00000038763	10090.ENSMUSP00000026538	0.104	0	0	0	0.191	0.077	0.484	0.314	0.720
Asnsd1	Aldh18a1	2096840	2096478	10090.ENSMUSP00000027264	10090.ENSMUSP00000025979	0	0	0	0	0.068	0	0.484	0.465	0.720
Cbx5	Chd5	2111157	2097957	10090.ENSMUSP00000104441	10090.ENSMUSP00000030775	0	0	0	0	0	0	0.720	0	0.720
Hspa2	Cacna2d1	2106962	2102038	10090.ENSMUSP00000079306	10090.ENSMUSP00000049457	0	0	0	0	0	0	0.720	0	0.720
Gpx3	Prdx3	2107264	2096473	10090.ENSMUSP00000081011	10090.ENSMUSP00000025961	0	0	0	0	0.077	0.262	0	0.623	0.720
Mrps15	Sod2	2097925	2093880	10090.ENSMUSP00000030675	10090.ENSMUSP00000007012	0.046	0	0	0	0.128	0.507	0	0.400	0.720
Lgals3bp	Irf7	2099471	2096662	10090.ENSMUSP00000035579	10090.ENSMUSP00000026571	0	0	0	0	0.700	0	0	0.098	0.719
Ndufb9	Sdhb	2095686	2094041	10090.ENSMUSP00000022980	10090.ENSMUSP00000010007	0	0	0	0	0.519	0.167	0	0.352	0.718
C4b	Serping1	2105191	2095997	10090.ENSMUSP00000069418	10090.ENSMUSP00000023994	0	0	0	0	0.313	0	0	0.607	0.718
Acaa2	Etfb	2099788	2093634	10090.ENSMUSP00000037348	10090.ENSMUSP00000004729	0.318	0	0	0	0.540	0	0	0.169	0.717
Ndufb5	Cox6c	2112532	2094202	10090.ENSMUSP00000114963	10090.ENSMUSP00000014457	0	0	0	0	0.649	0	0	0.225	0.716
Hspe1	Mrpl12	2106123	2101090	10090.ENSMUSP00000074724	10090.ENSMUSP00000044417	0	0	0	0	0.642	0	0	0.239	0.716
Echs1	Etfb	2096640	2093634	10090.ENSMUSP00000026538	10090.ENSMUSP00000004729	0.318	0	0	0	0.448	0	0	0.303	0.715
Npy	Fos	2098322	2095256	10090.ENSMUSP00000031843	10090.ENSMUSP00000021674	0	0	0	0	0	0	0	0.715	0.715
Atp5j2	Ndufb9	2113156	2095686	10090.ENSMUSP00000125504	10090.ENSMUSP00000022980	0	0	0	0	0.585	0.167	0	0.239	0.714
Ehmt1	Wiz	2110456	2105196	10090.ENSMUSP00000100002	10090.ENSMUSP00000069443	0	0	0	0	0.140	0.392	0.153	0.430	0.714
Rtp4	Dhx58	2100490	2094473	10090.ENSMUSP00000041091	10090.ENSMUSP00000017974	0	0	0	0	0.697	0	0	0.093	0.714
Ttn	Smpx	2111579	2101871	10090.ENSMUSP00000107477	10090.ENSMUSP00000048522	0	0	0	0	0.668	0	0	0.172	0.713
Wnt7b	Bmp4	2111258	2105936	10090.ENSMUSP00000105051	10090.ENSMUSP00000073720	0	0	0	0	0.052	0.178	0	0.660	0.712
Cycs	Uqcrh	2113054	2106660	10090.ENSMUSP00000124523	10090.ENSMUSP00000077744	0	0	0	0	0.467	0.415	0	0.151	0.712
Fh1	Aco2	2097011	2095732	10090.ENSMUSP00000027810	10090.ENSMUSP00000023116	0.119	0	0	0	0.361	0.043	0	0.527	0.711
Eci1	Etfb	2096139	2093634	10090.ENSMUSP00000024946	10090.ENSMUSP00000004729	0.318	0	0	0	0.535	0	0	0.159	0.710
Fos	Th	2095256	2093076	10090.ENSMUSP00000021674	10090.ENSMUSP00000000219	0	0	0	0	0	0	0.528	0.409	0.709
Kitl	Csf1	2110655	2094223	10090.ENSMUSP00000100920	10090.ENSMUSP00000014743	0	0	0	0	0.050	0	0	0.707	0.709
Cox6b1	Atp5e	2106207	2094360	10090.ENSMUSP00000075150	10090.ENSMUSP00000016396	0	0	0	0	0.594	0	0	0.310	0.708
Fgf10	Wnt3a	2095442	2094044	10090.ENSMUSP00000022246	10090.ENSMUSP00000010044	0	0	0	0	0	0.115	0	0.683	0.708
Gabpb2	Tubb4a	2109466	2105453	10090.ENSMUSP00000096470	10090.ENSMUSP00000071135	0	0	0	0	0.042	0.687	0	0.102	0.707
Rtp4	Oasl1	2100490	2098225	10090.ENSMUSP00000041091	10090.ENSMUSP00000031540	0	0	0	0	0.649	0	0	0.198	0.707
Atp5h	Ndufc2	2101433	2098601	10090.ENSMUSP00000046256	10090.ENSMUSP00000032882	0	0	0	0	0.635	0	0	0.230	0.707
Ttn	Myl12a	2111579	2096106	10090.ENSMUSP00000107477	10090.ENSMUSP00000024846	0	0	0	0	0.067	0.393	0.225	0.413	0.707
Oas2	Oasl1	2103855	2098225	10090.ENSMUSP00000060082	10090.ENSMUSP00000031540	0	0	0	0.786	0.676	0	0	0.471	0.707
Ndufb5	Sdhb	2112532	2094041	10090.ENSMUSP00000114963	10090.ENSMUSP00000010007	0	0	0	0	0.627	0	0	0.248	0.707
Plcg2	Mst1r	2107073	2099386	10090.ENSMUSP00000079991	10090.ENSMUSP00000035203	0	0	0	0	0.055	0.407	0.514	0.044	0.704
Aldh18a1	Aldh1a7	2096478	2096362	10090.ENSMUSP00000025979	10090.ENSMUSP00000025656	0.057	0	0	0	0.051	0	0.335	0.562	0.704
Lep	Dgat2	2104894	2098645	10090.ENSMUSP00000067046	10090.ENSMUSP00000033001	0	0	0	0	0	0	0	0.704	0.704
Cox8b	Uqcr11	2096656	2094847	10090.ENSMUSP00000026561	10090.ENSMUSP00000020372	0	0	0	0	0.081	0.674	0	0.089	0.703
Acsl1	Hadhb	2098971	2096723	10090.ENSMUSP00000034046	10090.ENSMUSP00000026841	0.318	0	0	0	0.424	0	0	0.305	0.703
Oasl2	Dhx58	2098226	2094473	10090.ENSMUSP00000031542	10090.ENSMUSP00000017974	0	0	0	0	0.586	0.110	0	0.258	0.703
Tpi1	Aldh3a1	2114050	2094625	10090.ENSMUSP00000130858	10090.ENSMUSP00000019246	0	0	0	0	0.055	0.095	0.484	0.406	0.703
Hspa2	Hspe1	2106962	2106123	10090.ENSMUSP00000079306	10090.ENSMUSP00000074724	0.103	0	0	0	0.328	0.166	0	0.477	0.702
Oas2	Dhx58	2103855	2094473	10090.ENSMUSP00000060082	10090.ENSMUSP00000017974	0	0	0	0	0.551	0.110	0	0.313	0.702
Dnali1	Dynll1	2101726	2093992	10090.ENSMUSP00000047783	10090.ENSMUSP00000009157	0	0	0	0	0.088	0	0.540	0.346	0.702
Ndufa1	Atp5e	2094375	2094360	10090.ENSMUSP00000016571	10090.ENSMUSP00000016396	0	0	0	0	0.515	0	0	0.410	0.702
Gpcpd1	Gpd2	2104180	2097124	10090.ENSMUSP00000062221	10090.ENSMUSP00000028167	0.318	0	0	0	0.113	0.042	0.484	0.159	0.702
AI314180	Cops5	2110432	2096778	10090.ENSMUSP00000099953	10090.ENSMUSP00000027050	0	0	0	0	0.053	0.677	0	0.103	0.701
Ndufs4	Sdhb	2095454	2094041	10090.ENSMUSP00000022286	10090.ENSMUSP00000010007	0	0	0	0	0.378	0.115	0.383	0.225	0.701
Atp5h	Ndufs4	2101433	2095454	10090.ENSMUSP00000046256	10090.ENSMUSP00000022286	0	0	0	0	0.669	0	0	0.132	0.701
Helz2	Ehmt1	2111161	2110456	10090.ENSMUSP00000104459	10090.ENSMUSP00000100002	0	0	0	0	0.120	0.511	0	0.360	0.700
Npy	Vip	2098322	2094702	10090.ENSMUSP00000031843	10090.ENSMUSP00000019906	0	0	0	0	0.053	0	0	0.695	0.699
Oas1g	Mx2	2107572	2096016	10090.ENSMUSP00000083555	10090.ENSMUSP00000024112	0	0	0	0	0.489	0.115	0	0.387	0.699
Acaa2	Aco2	2099788	2095732	10090.ENSMUSP00000037348	10090.ENSMUSP00000023116	0	0	0	0	0.143	0.554	0	0.276	0.699
Hist2h3b	Hdac4	2109460	2093982	10090.ENSMUSP00000096442	10090.ENSMUSP00000008995	0.318	0	0	0	0.052	0.209	0	0.480	0.698
Cox6b1	Ndufa8	2106207	2104649	10090.ENSMUSP00000075150	10090.ENSMUSP00000065352	0	0	0	0	0.679	0	0	0.095	0.697
Idh3g	Sdhb	2103251	2094041	10090.ENSMUSP00000056502	10090.ENSMUSP00000010007	0.078	0	0	0	0.443	0	0	0.457	0.696
Mpl	Itga2b	2113943	2110163	10090.ENSMUSP00000130167	10090.ENSMUSP00000099375	0	0	0	0	0.137	0	0	0.662	0.696
Cox6b1	Ndufs8	2106207	2106101	10090.ENSMUSP00000075150	10090.ENSMUSP00000074600	0	0	0	0	0.682	0	0	0.083	0.696
Ifitm2	Ifitm3	2105511	2096659	10090.ENSMUSP00000071470	10090.ENSMUSP00000026565	0	0	0	0.973	0.691	0	0	0.607	0.695
Cox8b	Cyc1	2096656	2095759	10090.ENSMUSP00000026561	10090.ENSMUSP00000023210	0	0	0	0	0.104	0.674	0	0	0.695
Etfdh	Fh1	2097492	2097011	10090.ENSMUSP00000029386	10090.ENSMUSP00000027810	0	0	0	0	0.332	0	0.471	0.206	0.695
Ndufb5	Hspe1	2112532	2106123	10090.ENSMUSP00000114963	10090.ENSMUSP00000074724	0	0	0	0	0.693	0	0	0	0.694
Pmpcb	Ndufa5	2097998	2095973	10090.ENSMUSP00000030882	10090.ENSMUSP00000023851	0	0	0	0	0.394	0	0.494	0.082	0.694
Atp5j2	Ndufc2	2113156	2098601	10090.ENSMUSP00000125504	10090.ENSMUSP00000032882	0	0	0	0	0.629	0	0	0.210	0.694
Cox6b1	Ndufb3	2106207	2096820	10090.ENSMUSP00000075150	10090.ENSMUSP00000027193	0	0	0	0	0.668	0	0	0.113	0.693
Etfdh	Acadl	2097492	2096808	10090.ENSMUSP00000029386	10090.ENSMUSP00000027153	0	0	0	0	0.476	0	0	0.438	0.693
Osbpl6	Mospd3	2106546	2100438	10090.ENSMUSP00000077123	10090.ENSMUSP00000040828	0	0	0	0	0.052	0.564	0	0.319	0.693
Mrpl12	Cyc1	2101090	2095759	10090.ENSMUSP00000044417	10090.ENSMUSP00000023210	0	0	0	0	0.689	0	0	0.050	0.692
Idh2	Suclg1	2110941	2104618	10090.ENSMUSP00000103007	10090.ENSMUSP00000065113	0.107	0	0	0	0.301	0	0	0.547	0.692
Tnni2	Myoz1	2110762	2108080	10090.ENSMUSP00000101591	10090.ENSMUSP00000087955	0	0	0	0	0.640	0	0	0.179	0.692
Ndufa8	Atp5h	2104649	2101433	10090.ENSMUSP00000065352	10090.ENSMUSP00000046256	0	0	0	0	0.680	0	0	0.077	0.692
Ttn	Mb	2111579	2094593	10090.ENSMUSP00000107477	10090.ENSMUSP00000019037	0	0	0	0	0.563	0	0	0.322	0.692
Dld	Etfa	2111474	2099275	10090.ENSMUSP00000106481	10090.ENSMUSP00000034866	0	0	0	0	0.601	0	0	0.256	0.691
Ndufb5	Cox6b1	2112532	2106207	10090.ENSMUSP00000114963	10090.ENSMUSP00000075150	0	0	0	0	0.584	0	0	0.287	0.691
Uqcrh	2010107E04Rik	2106660	2095271	10090.ENSMUSP00000077744	10090.ENSMUSP00000021719	0	0	0	0	0.691	0	0	0	0.691
Aifm1	Gldc	2100491	2096408	10090.ENSMUSP00000041104	10090.ENSMUSP00000025778	0	0	0	0	0	0	0.662	0.125	0.691
Cox7b	Ndufa1	2098819	2094375	10090.ENSMUSP00000033582	10090.ENSMUSP00000016571	0	0	0	0	0.509	0	0	0.395	0.690
Idh2	Sdhb	2110941	2094041	10090.ENSMUSP00000103007	10090.ENSMUSP00000010007	0	0	0	0	0.288	0	0	0.581	0.689
Atp5h	Ndufc1	2101433	2099994	10090.ENSMUSP00000046256	10090.ENSMUSP00000038463	0	0	0	0	0.658	0	0	0.125	0.688
Bglap	Vdr	2106250	2095734	10090.ENSMUSP00000075425	10090.ENSMUSP00000023119	0	0	0	0	0	0	0	0.688	0.688
Helz2	Crls1	2111161	2097316	10090.ENSMUSP00000104459	10090.ENSMUSP00000028835	0	0	0	0	0.043	0.679	0	0.066	0.688
Pdlim5	Eps8l2	2097702	2096666	10090.ENSMUSP00000029941	10090.ENSMUSP00000026577	0	0	0	0	0.052	0.684	0	0	0.687
Itga2b	Gp5	2110163	2102448	10090.ENSMUSP00000099375	10090.ENSMUSP00000051895	0	0	0	0	0.183	0.100	0	0.607	0.686
Scd1	Dgat2	2099704	2098645	10090.ENSMUSP00000036936	10090.ENSMUSP00000033001	0	0	0	0	0.119	0.095	0	0.636	0.685
Foxo1	Pdk4	2103045	2094683	10090.ENSMUSP00000055308	10090.ENSMUSP00000019721	0	0	0	0	0.049	0	0	0.682	0.685
Icam1	Vwf	2107578	2093314	10090.ENSMUSP00000083587	10090.ENSMUSP00000001995	0	0	0	0	0.085	0	0	0.669	0.684
Cbx5	Trim28	2111157	2093726	10090.ENSMUSP00000104441	10090.ENSMUSP00000005705	0	0	0	0	0	0.543	0	0.333	0.683
Tpi1	Hspd1	2114050	2096797	10090.ENSMUSP00000130858	10090.ENSMUSP00000027123	0	0	0	0	0.166	0	0	0.635	0.683
Suclg1	Ndufs3	2104618	2093720	10090.ENSMUSP00000065113	10090.ENSMUSP00000005647	0	0	0	0	0.647	0	0	0.135	0.682
Sirt3	Hdac4	2096654	2093982	10090.ENSMUSP00000026559	10090.ENSMUSP00000008995	0	0	0	0	0.069	0.281	0.197	0.477	0.681
Lgals9	Lgals3bp	2111070	2099471	10090.ENSMUSP00000103904	10090.ENSMUSP00000035579	0	0	0	0	0.537	0.079	0	0.312	0.681
Acadm	Etfdh	2105717	2097492	10090.ENSMUSP00000072483	10090.ENSMUSP00000029386	0.098	0	0	0	0.523	0	0	0.317	0.681
Bglap	Calca	2106250	2098610	10090.ENSMUSP00000075425	10090.ENSMUSP00000032907	0	0	0	0	0	0	0	0.680	0.680
Acadm	Pdha1	2105717	2098841	10090.ENSMUSP00000072483	10090.ENSMUSP00000033662	0.046	0	0	0	0.275	0	0.484	0.208	0.679
Pcca	Acadsb	2100060	2094313	10090.ENSMUSP00000038763	10090.ENSMUSP00000015829	0.101	0	0	0	0.183	0	0.484	0.254	0.679
Ndufa9	Sirt3	2107791	2096654	10090.ENSMUSP00000085523	10090.ENSMUSP00000026559	0	0	0	0	0.053	0.545	0	0.313	0.678
Atp5h	Uqcr11	2101433	2094847	10090.ENSMUSP00000046256	10090.ENSMUSP00000020372	0	0	0	0	0.628	0	0	0.169	0.678
Ccl5	Myd88	2100220	2099353	10090.ENSMUSP00000039600	10090.ENSMUSP00000035092	0	0	0	0	0.084	0	0	0.663	0.678
Eci2	Acadl	2114194	2096808	10090.ENSMUSP00000131735	10090.ENSMUSP00000027153	0	0	0	0	0.240	0	0.484	0.245	0.678
Acsl1	Acadl	2098971	2096808	10090.ENSMUSP00000034046	10090.ENSMUSP00000027153	0	0	0	0	0.172	0	0.484	0.304	0.677
Suclg1	Ndufb8	2104618	2096548	10090.ENSMUSP00000065113	10090.ENSMUSP00000026222	0	0	0	0	0.615	0	0	0.195	0.676
Fos	Htr3a	2095256	2093544	10090.ENSMUSP00000021674	10090.ENSMUSP00000003826	0	0	0	0	0	0	0	0.675	0.676
Gdnf	Fos	2095614	2095256	10090.ENSMUSP00000022744	10090.ENSMUSP00000021674	0	0	0	0	0	0	0	0.675	0.676
Aco2	Sdhb	2095732	2094041	10090.ENSMUSP00000023116	10090.ENSMUSP00000010007	0	0	0	0	0.356	0	0	0.517	0.675
Krt17	Sfn	2107024	2102195	10090.ENSMUSP00000079699	10090.ENSMUSP00000050374	0	0	0	0	0.128	0.536	0	0.260	0.675
Hspa2	Eprs	2106962	2101362	10090.ENSMUSP00000079306	10090.ENSMUSP00000045841	0.104	0	0	0	0.262	0.047	0	0.546	0.675
Atp5h	Vdac3	2101433	2093985	10090.ENSMUSP00000046256	10090.ENSMUSP00000009036	0	0	0	0	0.332	0.416	0	0.230	0.673
Dld	Lias	2111474	2098074	10090.ENSMUSP00000106481	10090.ENSMUSP00000031101	0.318	0	0.278	0	0.260	0	0	0.204	0.671
Echs1	Pdk4	2096640	2094683	10090.ENSMUSP00000026538	10090.ENSMUSP00000019721	0	0	0	0	0.143	0.270	0.437	0.177	0.671
Eci1	Pdk4	2096139	2094683	10090.ENSMUSP00000024946	10090.ENSMUSP00000019721	0	0	0	0	0.153	0.270	0.437	0.166	0.671
Kat7	Hdac4	2110986	2093982	10090.ENSMUSP00000103362	10090.ENSMUSP00000008995	0	0	0	0	0.092	0.212	0.185	0.503	0.671
Ndufv2	Dld	2112886	2111474	10090.ENSMUSP00000121557	10090.ENSMUSP00000106481	0	0	0	0	0.459	0	0	0.414	0.670
Cd47	Itga2b	2110383	2110163	10090.ENSMUSP00000099853	10090.ENSMUSP00000099375	0	0	0	0	0	0	0.528	0.330	0.670
Cox6b1	Sdhb	2106207	2094041	10090.ENSMUSP00000075150	10090.ENSMUSP00000010007	0	0	0	0	0.515	0	0	0.345	0.669
Oas2	Oasl2	2103855	2098226	10090.ENSMUSP00000060082	10090.ENSMUSP00000031542	0	0	0	0.817	0.625	0	0	0.667	0.669
Myoz1	Mylpf	2108080	2098613	10090.ENSMUSP00000087955	10090.ENSMUSP00000032910	0	0	0	0	0.571	0	0	0.260	0.669
Cox17	Cox7b	2102836	2098819	10090.ENSMUSP00000054086	10090.ENSMUSP00000033582	0	0	0	0	0.307	0	0	0.541	0.669
Acadm	Pdhb	2105717	2095447	10090.ENSMUSP00000072483	10090.ENSMUSP00000022268	0.049	0	0	0	0.197	0.110	0.484	0.199	0.668
Ttn	Srl	2111579	2095751	10090.ENSMUSP00000107477	10090.ENSMUSP00000023161	0	0	0	0	0.616	0.060	0	0.153	0.668
Gad1	Rbfox3	2108711	2094435	10090.ENSMUSP00000092539	10090.ENSMUSP00000017576	0	0	0	0	0.144	0	0	0.628	0.668
Akr1b3	Gpx4	2110480	2109063	10090.ENSMUSP00000100045	10090.ENSMUSP00000094863	0	0	0	0	0.146	0.554	0	0.199	0.668
Aldh18a1	Mrpl27	2096478	2096245	10090.ENSMUSP00000025979	10090.ENSMUSP00000025278	0.493	0	0	0	0.054	0	0	0.362	0.667
Sepp1	Sepw1	2107260	2100096	10090.ENSMUSP00000081004	10090.ENSMUSP00000038943	0	0	0	0	0	0	0	0.667	0.667
Scnn1a	Aqp3	2107100	2103009	10090.ENSMUSP00000080164	10090.ENSMUSP00000055110	0	0	0	0	0	0	0	0.666	0.666
Pmpcb	Pdhb	2097998	2095447	10090.ENSMUSP00000030882	10090.ENSMUSP00000022268	0	0	0	0	0.665	0	0	0	0.666
Gm128	Aff1	2108139	2098124	10090.ENSMUSP00000088324	10090.ENSMUSP00000031256	0	0	0	0	0	0	0	0.666	0.666
Itga2b	Ciart	2110163	2102013	10090.ENSMUSP00000099375	10090.ENSMUSP00000049308	0	0	0	0	0	0	0	0.666	0.666
Dld	Gpx4	2111474	2109063	10090.ENSMUSP00000106481	10090.ENSMUSP00000094863	0.064	0	0	0	0.104	0.043	0.484	0.318	0.666
Cdc16	Rfx1	2101759	2093712	10090.ENSMUSP00000047950	10090.ENSMUSP00000005600	0	0	0	0	0	0.665	0	0.044	0.666
Cox6b1	Ndufb9	2106207	2095686	10090.ENSMUSP00000075150	10090.ENSMUSP00000022980	0	0	0	0	0.626	0	0	0.142	0.665
Ttn	Myoz1	2111579	2108080	10090.ENSMUSP00000107477	10090.ENSMUSP00000087955	0	0	0	0	0.423	0	0	0.442	0.665
Tac1	Calca	2108108	2098610	10090.ENSMUSP00000088175	10090.ENSMUSP00000032907	0	0	0	0	0	0	0	0.665	0.665
Cdc16	Rfx2	2101759	2093377	10090.ENSMUSP00000047950	10090.ENSMUSP00000002444	0	0	0	0	0	0.665	0	0	0.665
Mpl	Kitl	2113943	2110655	10090.ENSMUSP00000130167	10090.ENSMUSP00000100920	0	0	0	0	0	0	0	0.663	0.663
Ndufc2	Atp5e	2098601	2094360	10090.ENSMUSP00000032882	10090.ENSMUSP00000016396	0	0	0	0	0.576	0	0	0.237	0.663
Prkx	Pkia	2101259	2097383	10090.ENSMUSP00000045304	10090.ENSMUSP00000028999	0	0	0	0	0.051	0.647	0	0.075	0.663
Slc4a2	Car2	2106904	2097409	10090.ENSMUSP00000078972	10090.ENSMUSP00000029078	0	0	0	0	0.055	0.111	0	0.631	0.663
Dcun1d5	Cops5	2099145	2096778	10090.ENSMUSP00000034499	10090.ENSMUSP00000027050	0	0	0	0	0.165	0.562	0	0.150	0.662
Csf2ra	Prkx	2106249	2101259	10090.ENSMUSP00000075423	10090.ENSMUSP00000045304	0	0	0	0	0	0	0.404	0.457	0.662
Suclg1	Atp5h	2104618	2101433	10090.ENSMUSP00000065113	10090.ENSMUSP00000046256	0	0	0	0	0.650	0	0	0.070	0.661
Polr2g	Mllt3	2108977	2106563	10090.ENSMUSP00000093980	10090.ENSMUSP00000077232	0	0	0	0	0.068	0.639	0	0.076	0.661
Sepn1	Sepw1	2103849	2100096	10090.ENSMUSP00000060026	10090.ENSMUSP00000038943	0	0	0	0	0	0	0	0.661	0.661
Idh1	Sdhb	2109161	2094041	10090.ENSMUSP00000095316	10090.ENSMUSP00000010007	0	0	0	0	0.246	0	0	0.569	0.661
Gm128	Etv5	2108139	2106818	10090.ENSMUSP00000088324	10090.ENSMUSP00000078551	0	0	0	0	0	0	0	0.661	0.661
Cycs	Cox6c	2113054	2094202	10090.ENSMUSP00000124523	10090.ENSMUSP00000014457	0	0	0	0	0.415	0.415	0	0.088	0.661
Kitl	Gypa	2110655	2105409	10090.ENSMUSP00000100920	10090.ENSMUSP00000070836	0	0	0	0	0	0	0	0.660	0.660
Bmp4	Gdnf	2105936	2095614	10090.ENSMUSP00000073720	10090.ENSMUSP00000022744	0	0	0	0	0	0	0	0.660	0.660
Helz2	Ddx5	2111161	2095060	10090.ENSMUSP00000104459	10090.ENSMUSP00000021062	0.070	0	0	0	0.095	0.396	0	0.409	0.659
Tac1	Icam1	2108108	2107578	10090.ENSMUSP00000088175	10090.ENSMUSP00000083587	0	0	0	0	0	0	0	0.658	0.658
Akr1b3	Aldh3a1	2110480	2094625	10090.ENSMUSP00000100045	10090.ENSMUSP00000019246	0	0	0	0	0.087	0.046	0.484	0.327	0.657
Ndufb2	Usmg5	2112478	2108923	10090.ENSMUSP00000114095	10090.ENSMUSP00000093713	0	0	0	0	0.657	0	0	0	0.657
Oas1g	Irf7	2107572	2096662	10090.ENSMUSP00000083555	10090.ENSMUSP00000026571	0	0	0	0	0.551	0	0	0.266	0.656
Etfa	Acat2	2099275	2093878	10090.ENSMUSP00000034866	10090.ENSMUSP00000007005	0.318	0	0	0	0.145	0	0.383	0.159	0.656
Pccb	Pdhb	2099363	2095447	10090.ENSMUSP00000035116	10090.ENSMUSP00000022268	0.071	0	0	0	0.273	0	0.484	0.126	0.655
Cycs	Sod2	2113054	2093880	10090.ENSMUSP00000124523	10090.ENSMUSP00000007012	0	0	0	0	0.206	0	0	0.582	0.654
Sdhb	Dbt	2094041	2093100	10090.ENSMUSP00000010007	10090.ENSMUSP00000000349	0.318	0	0	0	0.344	0.106	0	0.238	0.654
Atp5f1	Ndufs3	2112322	2093720	10090.ENSMUSP00000113022	10090.ENSMUSP00000005647	0	0	0	0	0.489	0.261	0	0.152	0.651
Kat7	Mllt3	2110986	2106563	10090.ENSMUSP00000103362	10090.ENSMUSP00000077232	0	0	0	0	0.056	0.490	0	0.333	0.651
Selplg	Icam1	2110008	2107578	10090.ENSMUSP00000098436	10090.ENSMUSP00000083587	0	0	0	0	0.103	0	0	0.626	0.650
Acsl1	Eci1	2098971	2096139	10090.ENSMUSP00000034046	10090.ENSMUSP00000024946	0.318	0	0	0	0.267	0	0.276	0.148	0.650
Acadvl	Pdhb	2110282	2095447	10090.ENSMUSP00000099634	10090.ENSMUSP00000022268	0.049	0	0	0	0.136	0.073	0.484	0.244	0.649
Gm128	Mst1r	2108139	2099386	10090.ENSMUSP00000088324	10090.ENSMUSP00000035203	0	0	0	0	0	0	0	0.649	0.649
Aldh18a1	Gldc	2096478	2096408	10090.ENSMUSP00000025979	10090.ENSMUSP00000025778	0	0	0	0	0	0	0.631	0.090	0.649
Wnt4	Bmp7	2099636	2093991	10090.ENSMUSP00000036580	10090.ENSMUSP00000009143	0	0	0	0	0.052	0.115	0	0.615	0.649
Ndufa5	Sdhd	2095973	2093066	10090.ENSMUSP00000023851	10090.ENSMUSP00000000175	0	0	0	0	0.591	0	0	0.176	0.648
Ndufa9	Immt	2107791	2104756	10090.ENSMUSP00000085523	10090.ENSMUSP00000066181	0	0	0	0	0.165	0.554	0	0.132	0.648
Pdha1	Gldc	2098841	2096408	10090.ENSMUSP00000033662	10090.ENSMUSP00000025778	0	0	0	0	0	0	0.540	0.268	0.648
Abat	Aldh18a1	2104402	2096478	10090.ENSMUSP00000063548	10090.ENSMUSP00000025979	0	0	0	0	0	0	0.540	0.268	0.648
Echs1	Aldh1a7	2096640	2096362	10090.ENSMUSP00000026538	10090.ENSMUSP00000025656	0.069	0	0	0	0.117	0.062	0.479	0.258	0.648
Foxo1	Hdac4	2103045	2093982	10090.ENSMUSP00000055308	10090.ENSMUSP00000008995	0	0	0	0	0.042	0.592	0	0.171	0.648
Wnt3a	Bmp7	2094044	2093991	10090.ENSMUSP00000010044	10090.ENSMUSP00000009143	0	0	0	0	0.095	0.115	0	0.594	0.647
Otx2	Bmp4	2112422	2105936	10090.ENSMUSP00000113690	10090.ENSMUSP00000073720	0	0	0	0	0	0	0	0.647	0.647
Uqcr10	Atp5h	2102969	2101433	10090.ENSMUSP00000054856	10090.ENSMUSP00000046256	0	0	0	0	0.626	0	0	0.093	0.646
Gpx3	Sepp1	2107264	2107260	10090.ENSMUSP00000081011	10090.ENSMUSP00000081004	0	0	0	0	0.113	0	0	0.617	0.646
Eci2	Aldh3a1	2114194	2094625	10090.ENSMUSP00000131735	10090.ENSMUSP00000019246	0.069	0	0	0	0.073	0.062	0.479	0.292	0.646
Aco2	Pdhb	2095732	2095447	10090.ENSMUSP00000023116	10090.ENSMUSP00000022268	0	0	0	0	0.490	0.047	0	0.330	0.646
Eci2	Aifm1	2114194	2100491	10090.ENSMUSP00000131735	10090.ENSMUSP00000041104	0	0	0	0	0.135	0	0.484	0.269	0.645
Atp5j2	Ndufa7	2113156	2100238	10090.ENSMUSP00000125504	10090.ENSMUSP00000039692	0	0	0	0	0.633	0	0	0.074	0.645
2010107E04Rik	Uqcr11	2095271	2094847	10090.ENSMUSP00000021719	10090.ENSMUSP00000020372	0	0	0	0	0.644	0	0	0	0.645
Mrpl12	Ak2	2101090	2097898	10090.ENSMUSP00000044417	10090.ENSMUSP00000030583	0.094	0	0	0	0.455	0.167	0	0.239	0.645
Cyc1	Etfb	2095759	2093634	10090.ENSMUSP00000023210	10090.ENSMUSP00000004729	0	0	0	0	0.337	0	0.484	0.043	0.644
Scd1	Acsl1	2099704	2098971	10090.ENSMUSP00000036936	10090.ENSMUSP00000034046	0.046	0	0	0	0.182	0.115	0	0.545	0.644
Pcca	Eci1	2100060	2096139	10090.ENSMUSP00000038763	10090.ENSMUSP00000024946	0.104	0	0	0	0.164	0.077	0.484	0.155	0.644
Eprs	Eif3c	2101362	2098640	10090.ENSMUSP00000045841	10090.ENSMUSP00000032992	0	0	0	0	0.637	0	0	0.060	0.644
Gm128	Th	2108139	2093076	10090.ENSMUSP00000088324	10090.ENSMUSP00000000219	0	0	0	0	0	0	0	0.643	0.643
Bglap	Bmp4	2106250	2105936	10090.ENSMUSP00000075425	10090.ENSMUSP00000073720	0	0	0	0	0	0	0	0.643	0.643
Uqcrc2	Aco2	2098706	2095732	10090.ENSMUSP00000033176	10090.ENSMUSP00000023116	0	0	0	0	0.502	0.115	0	0.254	0.642
Myoz1	Casq1	2108080	2093512	10090.ENSMUSP00000087955	10090.ENSMUSP00000003554	0	0	0	0	0.517	0	0	0.290	0.642
Pccb	Etfa	2099363	2099275	10090.ENSMUSP00000035116	10090.ENSMUSP00000034866	0.046	0	0	0	0.261	0	0.482	0.135	0.642
Eci2	Aldh1a7	2114194	2096362	10090.ENSMUSP00000131735	10090.ENSMUSP00000025656	0.069	0	0	0	0.059	0.062	0.479	0.292	0.641
Acadm	Suclg1	2105717	2104618	10090.ENSMUSP00000072483	10090.ENSMUSP00000065113	0.070	0	0	0	0.414	0	0.282	0.189	0.641
Dld	Ndufs2	2111474	2094162	10090.ENSMUSP00000106481	10090.ENSMUSP00000013737	0	0	0	0	0.519	0.115	0	0.222	0.640
Idh3g	Ndufs2	2103251	2094162	10090.ENSMUSP00000056502	10090.ENSMUSP00000013737	0.046	0	0	0	0.602	0	0	0.128	0.640
Mrpl12	Uqcr11	2101090	2094847	10090.ENSMUSP00000044417	10090.ENSMUSP00000020372	0	0	0	0	0.640	0	0	0	0.640
Uqcr11	Etfb	2094847	2093634	10090.ENSMUSP00000020372	10090.ENSMUSP00000004729	0	0	0	0	0.592	0	0	0.154	0.640
Atpaf2	Ndufc1	2111147	2099994	10090.ENSMUSP00000104361	10090.ENSMUSP00000038463	0	0	0	0	0.080	0	0	0.625	0.640
Hspa2	Dnajc15	2106962	2095548	10090.ENSMUSP00000079306	10090.ENSMUSP00000022590	0.318	0	0	0	0.085	0.333	0	0.238	0.640
Kat7	Hist2h3b	2110986	2109460	10090.ENSMUSP00000103362	10090.ENSMUSP00000096442	0	0	0	0	0.054	0.235	0	0.543	0.640
Echs1	Dbt	2096640	2093100	10090.ENSMUSP00000026538	10090.ENSMUSP00000000349	0	0	0	0	0.142	0.554	0	0.132	0.639
Usmg5	Cox6b1	2108923	2106207	10090.ENSMUSP00000093713	10090.ENSMUSP00000075150	0	0	0	0	0.639	0	0	0	0.639
Bglap	Ctsk	2106250	2094299	10090.ENSMUSP00000075425	10090.ENSMUSP00000015664	0	0	0	0	0.063	0.065	0	0.621	0.639
Eci2	Pdk4	2114194	2094683	10090.ENSMUSP00000131735	10090.ENSMUSP00000019721	0	0	0	0	0.085	0.270	0.437	0.154	0.639
Helz2	Papd7	2111161	2100426	10090.ENSMUSP00000104459	10090.ENSMUSP00000040757	0	0	0	0	0.152	0.312	0	0.430	0.638
Aifm1	Etfa	2100491	2099275	10090.ENSMUSP00000041104	10090.ENSMUSP00000034866	0.049	0	0	0	0.387	0.389	0	0.104	0.638
Selp	Tac1	2112993	2108108	10090.ENSMUSP00000123924	10090.ENSMUSP00000088175	0	0	0	0	0	0	0	0.638	0.638
Acad8	Etfb	2102886	2093634	10090.ENSMUSP00000054370	10090.ENSMUSP00000004729	0.318	0	0	0	0.099	0	0.383	0.159	0.638
Acsl1	Echs1	2098971	2096640	10090.ENSMUSP00000034046	10090.ENSMUSP00000026538	0.318	0	0	0	0.237	0	0.276	0.150	0.637
Acadvl	Pcca	2110282	2100060	10090.ENSMUSP00000099634	10090.ENSMUSP00000038763	0.101	0	0	0	0.159	0	0.484	0.180	0.637
Acaa2	Etfdh	2099788	2097492	10090.ENSMUSP00000037348	10090.ENSMUSP00000029386	0	0	0	0	0.497	0	0	0.308	0.637
Gata3	Fos	2110477	2095256	10090.ENSMUSP00000100041	10090.ENSMUSP00000021674	0	0	0	0	0.067	0.112	0.439	0.311	0.637
Acaa2	Aldh1a7	2099788	2096362	10090.ENSMUSP00000037348	10090.ENSMUSP00000025656	0	0	0	0	0.140	0.048	0.479	0.249	0.636
Itga7	Itga5	2109528	2095736	10090.ENSMUSP00000096712	10090.ENSMUSP00000023128	0	0	0	0.697	0	0.318	0.360	0.677	0.636
Etfa	Uqcrc2	2099275	2098706	10090.ENSMUSP00000034866	10090.ENSMUSP00000033176	0	0	0	0	0.564	0.143	0	0.102	0.635
Osm	Lep	2106121	2104894	10090.ENSMUSP00000074708	10090.ENSMUSP00000067046	0	0	0	0	0	0	0	0.635	0.635
Pmpcb	Fh1	2097998	2097011	10090.ENSMUSP00000030882	10090.ENSMUSP00000027810	0.046	0	0	0	0.608	0.042	0	0.101	0.635
Ndufc1	2010107E04Rik	2099994	2095271	10090.ENSMUSP00000038463	10090.ENSMUSP00000021719	0	0	0	0	0.635	0	0	0	0.635
Klf2	Foxo1	2104582	2103045	10090.ENSMUSP00000064823	10090.ENSMUSP00000055308	0	0	0	0	0	0.115	0.064	0.594	0.634
Ndufa8	Pmpcb	2104649	2097998	10090.ENSMUSP00000065352	10090.ENSMUSP00000030882	0	0	0	0	0.246	0	0.494	0.118	0.634
Suclg1	Aco2	2104618	2095732	10090.ENSMUSP00000065113	10090.ENSMUSP00000023116	0.083	0	0	0	0.365	0	0	0.422	0.634
Gypa	Tfrc	2105409	2095845	10090.ENSMUSP00000070836	10090.ENSMUSP00000023486	0	0	0	0	0.106	0	0	0.608	0.634
Dld	Idh2	2111474	2110941	10090.ENSMUSP00000106481	10090.ENSMUSP00000103007	0	0	0	0	0.140	0	0.484	0.241	0.634
Acadsb	Etfb	2094313	2093634	10090.ENSMUSP00000015829	10090.ENSMUSP00000004729	0.318	0	0	0	0.087	0	0.383	0.159	0.633
Junb	Socs3	2104561	2103700	10090.ENSMUSP00000064680	10090.ENSMUSP00000059129	0	0	0	0	0.553	0	0	0.213	0.633
Eci2	Pcca	2114194	2100060	10090.ENSMUSP00000131735	10090.ENSMUSP00000038763	0.104	0	0	0	0.107	0.115	0.484	0.151	0.633
Ucp1	Cox8b	2099007	2096656	10090.ENSMUSP00000034146	10090.ENSMUSP00000026561	0	0	0	0	0.383	0	0	0.429	0.633
Gspt2	Eprs	2111862	2101362	10090.ENSMUSP00000109523	10090.ENSMUSP00000045841	0.048	0	0	0	0.578	0.043	0	0.159	0.633
Ruvbl2	Hspd1	2098675	2096797	10090.ENSMUSP00000033087	10090.ENSMUSP00000027123	0	0	0	0	0.203	0.047	0.528	0.096	0.632
Cpt2	Hadhb	2097825	2096723	10090.ENSMUSP00000030345	10090.ENSMUSP00000026841	0	0	0	0	0.454	0.077	0	0.327	0.632
Tac1	Htr3a	2108108	2093544	10090.ENSMUSP00000088175	10090.ENSMUSP00000003826	0	0	0	0	0	0	0	0.632	0.632
Mettl20	Ndufs2	2100688	2094162	10090.ENSMUSP00000042102	10090.ENSMUSP00000013737	0	0	0	0	0	0	0	0.631	0.631
Suclg1	Etfa	2104618	2099275	10090.ENSMUSP00000065113	10090.ENSMUSP00000034866	0.059	0	0	0	0.598	0	0	0.100	0.630
Icam1	Muc1	2107578	2100660	10090.ENSMUSP00000083587	10090.ENSMUSP00000041963	0	0	0	0	0	0	0	0.629	0.630
Dld	Gpx3	2111474	2107264	10090.ENSMUSP00000106481	10090.ENSMUSP00000081011	0.064	0	0	0	0.104	0	0.484	0.245	0.630
Kat7	Ruvbl2	2110986	2098675	10090.ENSMUSP00000103362	10090.ENSMUSP00000033087	0	0	0	0	0.092	0.230	0.361	0.268	0.629
Ndufb4	Cox6c	2095858	2094202	10090.ENSMUSP00000023514	10090.ENSMUSP00000014457	0	0	0	0	0.527	0	0	0.246	0.628
Etfa	Pmpcb	2099275	2097998	10090.ENSMUSP00000034866	10090.ENSMUSP00000030882	0	0	0	0	0.579	0.113	0	0.083	0.628
Scp2	Echs1	2097824	2096640	10090.ENSMUSP00000030340	10090.ENSMUSP00000026538	0	0	0	0	0.197	0.146	0.431	0.159	0.628
Hspd1	Gldc	2096797	2096408	10090.ENSMUSP00000027123	10090.ENSMUSP00000025778	0.056	0	0	0	0.048	0.067	0.568	0.132	0.628
Ccl5	Csf1	2100220	2094223	10090.ENSMUSP00000039600	10090.ENSMUSP00000014743	0	0	0	0	0.088	0	0	0.608	0.627
Scd1	Itih4	2099704	2093840	10090.ENSMUSP00000036936	10090.ENSMUSP00000006703	0	0	0	0	0	0	0	0.627	0.627
Oasl1	Cops5	2098225	2096778	10090.ENSMUSP00000031540	10090.ENSMUSP00000027050	0	0	0	0	0.051	0.301	0	0.483	0.627
Oasl2	Cops5	2098226	2096778	10090.ENSMUSP00000031542	10090.ENSMUSP00000027050	0	0	0	0	0.051	0.301	0	0.483	0.627
Itga2b	Itga7	2110163	2109528	10090.ENSMUSP00000099375	10090.ENSMUSP00000096712	0	0	0	0.663	0	0.318	0.360	0.555	0.627
Pcca	Pdha1	2100060	2098841	10090.ENSMUSP00000038763	10090.ENSMUSP00000033662	0.070	0	0	0	0.322	0	0.437	0.072	0.627
Oas2	Cops5	2103855	2096778	10090.ENSMUSP00000060082	10090.ENSMUSP00000027050	0	0	0	0	0.051	0.301	0	0.483	0.627
Oas1g	Cops5	2107572	2096778	10090.ENSMUSP00000083555	10090.ENSMUSP00000027050	0	0	0	0	0.051	0.301	0	0.483	0.627
Ndufs4	Sdhd	2095454	2093066	10090.ENSMUSP00000022286	10090.ENSMUSP00000000175	0	0	0	0	0.525	0	0	0.245	0.626
Pak4	Rasl11a	2098585	2098259	10090.ENSMUSP00000032823	10090.ENSMUSP00000031646	0	0	0	0	0.052	0.362	0.204	0.316	0.626
Pccb	Pdha1	2099363	2098841	10090.ENSMUSP00000035116	10090.ENSMUSP00000033662	0.071	0	0	0	0.246	0.047	0.479	0.092	0.626
Ech1	Etfb	2104750	2093634	10090.ENSMUSP00000066092	10090.ENSMUSP00000004729	0	0	0	0	0.573	0	0	0.160	0.626
Rasl12	Pak4	2107454	2098585	10090.ENSMUSP00000082580	10090.ENSMUSP00000032823	0	0	0	0	0.052	0.362	0.204	0.316	0.626
Cct8	Trim28	2096700	2093726	10090.ENSMUSP00000026704	10090.ENSMUSP00000005705	0	0	0	0	0.110	0.554	0	0.134	0.626
Aifm1	Echs1	2100491	2096640	10090.ENSMUSP00000041104	10090.ENSMUSP00000026538	0	0	0	0	0.169	0	0.484	0.196	0.625
Srsf5	Ddx5	2111399	2095060	10090.ENSMUSP00000105981	10090.ENSMUSP00000021062	0.071	0	0	0	0.389	0.306	0	0.160	0.625
Gpd2	Aco2	2097124	2095732	10090.ENSMUSP00000028167	10090.ENSMUSP00000023116	0	0	0	0	0.071	0.563	0	0.151	0.625
Lace1	Sdhb	2099568	2094041	10090.ENSMUSP00000036149	10090.ENSMUSP00000010007	0.318	0	0.441	0	0.093	0	0	0	0.624
Ndufb8	Atp5e	2096548	2094360	10090.ENSMUSP00000026222	10090.ENSMUSP00000016396	0	0	0	0	0.531	0	0	0.231	0.624
Oasl2	Oasl1	2098226	2098225	10090.ENSMUSP00000031542	10090.ENSMUSP00000031540	0	0	0	0.937	0.615	0	0	0.399	0.624
Etfa	Ndufs3	2099275	2093720	10090.ENSMUSP00000034866	10090.ENSMUSP00000005647	0	0	0	0	0.502	0.115	0	0.213	0.623
Cycs	Hspe1	2113054	2106123	10090.ENSMUSP00000124523	10090.ENSMUSP00000074724	0	0	0	0	0.601	0	0	0.091	0.623
Icam1	Cav1	2107578	2093925	10090.ENSMUSP00000083587	10090.ENSMUSP00000007799	0	0	0	0	0	0	0	0.622	0.622
Dld	Idh1	2111474	2109161	10090.ENSMUSP00000106481	10090.ENSMUSP00000095316	0	0	0	0	0.145	0	0.484	0.211	0.622
Acad8	Pcca	2102886	2100060	10090.ENSMUSP00000054370	10090.ENSMUSP00000038763	0.101	0	0	0	0.171	0	0.484	0.133	0.622
Akr1e1	Aldh1a7	2108272	2096362	10090.ENSMUSP00000089459	10090.ENSMUSP00000025656	0	0	0	0	0.099	0.047	0.484	0.245	0.621
Idh3g	Fh1	2103251	2097011	10090.ENSMUSP00000056502	10090.ENSMUSP00000027810	0	0	0	0	0.375	0	0	0.419	0.621
Acaa2	Cpt2	2099788	2097825	10090.ENSMUSP00000037348	10090.ENSMUSP00000030345	0	0	0	0	0.448	0.077	0	0.313	0.619
Slc5a3	Slc6a12	2111874	2098410	10090.ENSMUSP00000109608	10090.ENSMUSP00000032200	0	0	0	0	0	0	0	0.619	0.619
Cox6b2	Cox6c	2104606	2094202	10090.ENSMUSP00000064988	10090.ENSMUSP00000014457	0	0	0	0	0.532	0.111	0	0.158	0.619
Sepp1	Sepn1	2107260	2103849	10090.ENSMUSP00000081004	10090.ENSMUSP00000060026	0	0	0	0	0	0	0	0.619	0.619
Icam1	Serpina3n	2107578	2095198	10090.ENSMUSP00000083587	10090.ENSMUSP00000021506	0	0	0	0	0.120	0	0	0.585	0.619
Dld	Ndufa9	2111474	2107791	10090.ENSMUSP00000106481	10090.ENSMUSP00000085523	0.046	0	0	0	0.520	0.167	0	0.118	0.618
Selp	Osm	2112993	2106121	10090.ENSMUSP00000123924	10090.ENSMUSP00000074708	0	0	0	0	0.080	0	0	0.602	0.618
Ndufc1	Atp5e	2099994	2094360	10090.ENSMUSP00000038463	10090.ENSMUSP00000016396	0	0	0	0	0.491	0	0	0.280	0.618
Mrpl12	Ndufb8	2101090	2096548	10090.ENSMUSP00000044417	10090.ENSMUSP00000026222	0	0	0	0	0.310	0	0	0.469	0.618
Tle1	Nkx6-1	2105716	2100787	10090.ENSMUSP00000072481	10090.ENSMUSP00000042716	0	0	0	0	0	0.409	0	0.379	0.617
Acsl5	Scd1	2101491	2099704	10090.ENSMUSP00000046585	10090.ENSMUSP00000036936	0.046	0	0	0	0.117	0.115	0	0.546	0.617
Etfa	Acadl	2099275	2096808	10090.ENSMUSP00000034866	10090.ENSMUSP00000027153	0	0.014	0	0	0.477	0.111	0	0.241	0.617
Aldh1a7	Acat2	2096362	2093878	10090.ENSMUSP00000025656	10090.ENSMUSP00000007005	0	0	0	0	0.105	0.048	0.479	0.238	0.617
Tpi1	Helz2	2114050	2111161	10090.ENSMUSP00000130858	10090.ENSMUSP00000104459	0.338	0	0	0	0.052	0	0	0.439	0.617
Aqp7	Gpd2	2097758	2097124	10090.ENSMUSP00000030136	10090.ENSMUSP00000028167	0.318	0	0	0	0.199	0	0	0.354	0.616
Aqp3	Gpd2	2103009	2097124	10090.ENSMUSP00000055110	10090.ENSMUSP00000028167	0.318	0	0	0	0.199	0	0	0.354	0.616
Uqcrc2	Fh1	2098706	2097011	10090.ENSMUSP00000033176	10090.ENSMUSP00000027810	0.046	0	0	0	0.552	0	0	0.175	0.616
Idh3g	Aldh18a1	2103251	2096478	10090.ENSMUSP00000056502	10090.ENSMUSP00000025979	0.165	0	0	0	0.069	0	0	0.546	0.616
Acadvl	Pdha1	2110282	2098841	10090.ENSMUSP00000099634	10090.ENSMUSP00000033662	0.046	0	0	0	0.111	0	0.484	0.224	0.615
Lyrm5	Etfa	2100188	2099275	10090.ENSMUSP00000039433	10090.ENSMUSP00000034866	0	0	0	0	0.173	0.554	0	0	0.615
Acadm	Aldh1a7	2105717	2096362	10090.ENSMUSP00000072483	10090.ENSMUSP00000025656	0.046	0	0	0	0.054	0	0.484	0.272	0.615
Eprs	Ddx5	2101362	2095060	10090.ENSMUSP00000045841	10090.ENSMUSP00000021062	0.086	0	0	0	0.158	0.169	0	0.470	0.615
Helz2	Oasl2	2111161	2098226	10090.ENSMUSP00000104459	10090.ENSMUSP00000031542	0	0	0	0	0.576	0.092	0	0.081	0.615
Mettl22	Ndufs2	2101037	2094162	10090.ENSMUSP00000044108	10090.ENSMUSP00000013737	0	0	0	0	0.052	0	0	0.610	0.614
Irgm2	Lgals3bp	2103164	2099471	10090.ENSMUSP00000056001	10090.ENSMUSP00000035579	0	0	0	0	0.583	0	0	0.114	0.614
Tle1	Uncx	2105716	2098215	10090.ENSMUSP00000072481	10090.ENSMUSP00000031523	0	0	0	0	0.076	0.071	0	0.586	0.614
Sfn	Cdkn1b	2102195	2093458	10090.ENSMUSP00000050374	10090.ENSMUSP00000003115	0	0	0	0	0	0.047	0.528	0.211	0.614
Ireb2	Tfrc	2099264	2095845	10090.ENSMUSP00000034843	10090.ENSMUSP00000023486	0	0	0	0	0.042	0	0	0.614	0.614
Acadvl	Suclg1	2110282	2104618	10090.ENSMUSP00000099634	10090.ENSMUSP00000065113	0.070	0	0	0	0.359	0	0.282	0.203	0.613
Pmpcb	Ndufb8	2097998	2096548	10090.ENSMUSP00000030882	10090.ENSMUSP00000026222	0	0	0	0	0.215	0.104	0.494	0	0.613
Gpx4	Sepw1	2109063	2100096	10090.ENSMUSP00000094863	10090.ENSMUSP00000038943	0	0	0	0	0.052	0	0	0.609	0.613
Hspe1	Ndufa5	2106123	2095973	10090.ENSMUSP00000074724	10090.ENSMUSP00000023851	0	0	0	0	0.590	0	0	0.093	0.613
Idh3g	Dbt	2103251	2093100	10090.ENSMUSP00000056502	10090.ENSMUSP00000000349	0	0	0	0	0.113	0.115	0.483	0.158	0.612
Kitl	Itga2b	2110655	2110163	10090.ENSMUSP00000100920	10090.ENSMUSP00000099375	0	0	0	0	0	0	0	0.612	0.612
Rdh5	Vdr	2096594	2095734	10090.ENSMUSP00000026406	10090.ENSMUSP00000023119	0	0	0	0	0	0.047	0	0.610	0.612
Gpx4	Sepp1	2109063	2107260	10090.ENSMUSP00000094863	10090.ENSMUSP00000081004	0	0	0	0	0.052	0	0	0.608	0.612
Ndufb5	Fh1	2112532	2097011	10090.ENSMUSP00000114963	10090.ENSMUSP00000027810	0	0	0	0	0.610	0	0	0	0.611
Gm128	Pdxp	2108139	2107950	10090.ENSMUSP00000088324	10090.ENSMUSP00000086796	0	0	0	0	0	0	0	0.611	0.611
Uqcrh	Cox6b2	2106660	2104606	10090.ENSMUSP00000077744	10090.ENSMUSP00000064988	0	0	0	0	0.390	0	0.390	0	0.611
Tet2	Idh1	2109395	2109161	10090.ENSMUSP00000096203	10090.ENSMUSP00000095316	0	0	0	0	0	0	0	0.611	0.611
Suclg1	Pmpcb	2104618	2097998	10090.ENSMUSP00000065113	10090.ENSMUSP00000030882	0	0	0	0	0.590	0	0	0.090	0.611
Ndufv2	Suclg1	2112886	2104618	10090.ENSMUSP00000121557	10090.ENSMUSP00000065113	0	0	0	0	0.593	0	0	0.081	0.610
Ak2	Mpp2	2097898	2094425	10090.ENSMUSP00000030583	10090.ENSMUSP00000017458	0	0	0	0	0.086	0	0.484	0.239	0.609
Suclg1	Pdha1	2104618	2098841	10090.ENSMUSP00000065113	10090.ENSMUSP00000033662	0	0	0	0	0.420	0.059	0.252	0.157	0.609
Acbd5	Scp2	2111957	2097824	10090.ENSMUSP00000110175	10090.ENSMUSP00000030340	0	0	0	0	0.134	0.560	0	0.055	0.609
Rdh5	Pparg	2096594	2093113	10090.ENSMUSP00000026406	10090.ENSMUSP00000000450	0	0	0	0	0	0.047	0	0.607	0.609
Idh1	Dbt	2109161	2093100	10090.ENSMUSP00000095316	10090.ENSMUSP00000000349	0	0	0	0	0.165	0	0.484	0.166	0.609
Efna1	Tiam1	2097561	2093394	10090.ENSMUSP00000029566	10090.ENSMUSP00000002588	0	0	0	0	0	0.080	0.528	0.171	0.608
Abcd2	Acsl1	2105126	2098971	10090.ENSMUSP00000068940	10090.ENSMUSP00000034046	0	0	0	0	0.281	0.198	0	0.375	0.608
Gm128	Ctse	2108139	2105827	10090.ENSMUSP00000088324	10090.ENSMUSP00000073072	0	0	0	0	0	0	0	0.608	0.608
Ndufv2	Cox6b1	2112886	2106207	10090.ENSMUSP00000121557	10090.ENSMUSP00000075150	0	0	0	0	0.526	0	0	0.207	0.608
Pdhb	Acadsb	2095447	2094313	10090.ENSMUSP00000022268	10090.ENSMUSP00000015829	0.049	0	0	0	0.121	0.073	0.484	0.169	0.607
Dld	Sdhb	2111474	2094041	10090.ENSMUSP00000106481	10090.ENSMUSP00000010007	0.084	0	0	0	0.410	0.236	0	0.160	0.607
Dld	Hspd1	2111474	2096797	10090.ENSMUSP00000106481	10090.ENSMUSP00000027123	0	0	0	0	0.344	0.115	0	0.377	0.607
Dld	Eprs	2111474	2101362	10090.ENSMUSP00000106481	10090.ENSMUSP00000045841	0.070	0	0	0	0.119	0.048	0	0.555	0.607
Tpi1	Eprs	2114050	2101362	10090.ENSMUSP00000130858	10090.ENSMUSP00000045841	0.096	0	0	0	0.093	0	0	0.559	0.607
Itga5	Csf1	2095736	2094223	10090.ENSMUSP00000023128	10090.ENSMUSP00000014743	0	0	0	0	0.128	0	0	0.568	0.607
Itga2b	Gypa	2110163	2105409	10090.ENSMUSP00000099375	10090.ENSMUSP00000070836	0	0	0	0	0	0	0	0.607	0.607
Prph	Abca4	2102012	2094180	10090.ENSMUSP00000049303	10090.ENSMUSP00000013995	0	0	0	0	0	0	0	0.607	0.607
Selp	Ciart	2112993	2102013	10090.ENSMUSP00000123924	10090.ENSMUSP00000049308	0	0	0	0	0	0	0	0.606	0.606
Idh2	Dbt	2110941	2093100	10090.ENSMUSP00000103007	10090.ENSMUSP00000000349	0	0	0	0	0.165	0	0.484	0.159	0.606
C4b	Cd59a	2105191	2101771	10090.ENSMUSP00000069418	10090.ENSMUSP00000048041	0	0	0	0	0	0	0	0.606	0.606
Acaa2	Aldh3a1	2099788	2094625	10090.ENSMUSP00000037348	10090.ENSMUSP00000019246	0	0	0	0	0.065	0.047	0.479	0.251	0.606
Acsl5	Acaa2	2101491	2099788	10090.ENSMUSP00000046585	10090.ENSMUSP00000037348	0.318	0	0	0	0.267	0	0	0.276	0.606
Tpi1	Aldh1a7	2114050	2096362	10090.ENSMUSP00000130858	10090.ENSMUSP00000025656	0	0	0	0	0.057	0.064	0.484	0.238	0.606
Ciart	Vwf	2102013	2093314	10090.ENSMUSP00000049308	10090.ENSMUSP00000001995	0	0	0	0	0	0	0	0.606	0.606
Idh1	Suclg1	2109161	2104618	10090.ENSMUSP00000095316	10090.ENSMUSP00000065113	0.107	0	0	0	0.212	0	0	0.485	0.606
Cd59b	C4b	2108075	2105191	10090.ENSMUSP00000087912	10090.ENSMUSP00000069418	0	0	0	0	0	0	0	0.606	0.606
Lep	Cav1	2104894	2093925	10090.ENSMUSP00000067046	10090.ENSMUSP00000007799	0	0	0	0	0	0	0	0.605	0.605
Fbn1	Itga5	2097255	2095736	10090.ENSMUSP00000028633	10090.ENSMUSP00000023128	0	0	0	0	0.084	0	0.528	0.160	0.605
Per2	Ciart	2104818	2102013	10090.ENSMUSP00000066620	10090.ENSMUSP00000049308	0	0	0	0	0.272	0.469	0	0.060	0.605
Dld	Acadvl	2111474	2110282	10090.ENSMUSP00000106481	10090.ENSMUSP00000099634	0.048	0	0	0	0.135	0.045	0.484	0.176	0.605
Ephb1	Tiam1	2099366	2093394	10090.ENSMUSP00000035129	10090.ENSMUSP00000002588	0	0	0	0	0.051	0.079	0.528	0.154	0.604
Rtp4	Lgals3bp	2100490	2099471	10090.ENSMUSP00000041091	10090.ENSMUSP00000035579	0	0	0	0	0.557	0	0	0.143	0.604
Idh2	Tet2	2110941	2109395	10090.ENSMUSP00000103007	10090.ENSMUSP00000096203	0	0	0	0	0	0	0	0.604	0.604
Akr1b3	Slc6a12	2110480	2098410	10090.ENSMUSP00000100045	10090.ENSMUSP00000032200	0	0	0	0	0	0	0	0.604	0.604
Atp5j2	Ndufb3	2113156	2096820	10090.ENSMUSP00000125504	10090.ENSMUSP00000027193	0	0	0	0	0.565	0	0	0.127	0.604
Ndufv2	Dnajc15	2112886	2095548	10090.ENSMUSP00000121557	10090.ENSMUSP00000022590	0	0	0	0	0.415	0.334	0	0.062	0.603
Kitl	Tfrc	2110655	2095845	10090.ENSMUSP00000100920	10090.ENSMUSP00000023486	0	0	0	0	0	0	0	0.603	0.603
Aifm1	Eci1	2100491	2096139	10090.ENSMUSP00000041104	10090.ENSMUSP00000024946	0	0	0	0	0.137	0	0.484	0.180	0.603
Selp	Ccl5	2112993	2100220	10090.ENSMUSP00000123924	10090.ENSMUSP00000039600	0	0	0	0	0	0	0	0.603	0.603
Cpt2	Eci1	2097825	2096139	10090.ENSMUSP00000030345	10090.ENSMUSP00000024946	0	0	0	0	0.440	0	0.202	0.184	0.603
Dld	Acadsb	2111474	2094313	10090.ENSMUSP00000106481	10090.ENSMUSP00000015829	0.048	0	0	0	0.177	0.045	0.484	0.129	0.602
Ctsk	Csf1	2094299	2094223	10090.ENSMUSP00000015664	10090.ENSMUSP00000014743	0	0	0	0	0	0	0	0.602	0.602
Enpp2	Lpar4	2113718	2102816	10090.ENSMUSP00000128941	10090.ENSMUSP00000053986	0	0	0	0	0	0	0	0.602	0.602
Trp63	Cd74	2112089	2109124	10090.ENSMUSP00000110965	10090.ENSMUSP00000095171	0	0	0	0	0	0	0	0.602	0.602
Eprs	Dbt	2101362	2093100	10090.ENSMUSP00000045841	10090.ENSMUSP00000000349	0	0	0	0	0.145	0	0	0.553	0.602
Icam1	Myd88	2107578	2099353	10090.ENSMUSP00000083587	10090.ENSMUSP00000035092	0	0	0	0	0.156	0	0	0.548	0.602
Rfwd2	Fos	2106383	2095256	10090.ENSMUSP00000076160	10090.ENSMUSP00000021674	0	0	0	0	0.054	0.554	0	0.132	0.601
Atp5j2	Ndufb5	2113156	2112532	10090.ENSMUSP00000125504	10090.ENSMUSP00000114963	0	0	0	0	0.517	0	0	0.209	0.601
Helz2	Irf7	2111161	2096662	10090.ENSMUSP00000104459	10090.ENSMUSP00000026571	0	0	0	0	0.563	0	0	0.126	0.601
Aifm1	Sod2	2100491	2093880	10090.ENSMUSP00000041104	10090.ENSMUSP00000007012	0.074	0	0	0	0.100	0	0	0.560	0.601
Tpp1	Clgn	2098710	2093348	10090.ENSMUSP00000033184	10090.ENSMUSP00000002259	0	0	0	0	0	0	0	0.601	0.601
Acadvl	Etfdh	2110282	2097492	10090.ENSMUSP00000099634	10090.ENSMUSP00000029386	0.098	0	0	0	0.434	0	0	0.282	0.601
Mrpl42	Mrps21	2106219	2104883	10090.ENSMUSP00000075226	10090.ENSMUSP00000066990	0	0	0	0	0.347	0.414	0	0	0.600
Ndufb5	Suclg1	2112532	2104618	10090.ENSMUSP00000114963	10090.ENSMUSP00000065113	0	0	0	0	0.567	0	0	0.114	0.600
Tprn	Smpx	2111932	2101871	10090.ENSMUSP00000109975	10090.ENSMUSP00000048522	0	0	0	0	0	0	0	0.599	0.599
Cycs	Hspb3	2113054	2102852	10090.ENSMUSP00000124523	10090.ENSMUSP00000054193	0	0	0	0	0	0.078	0.336	0.399	0.599
Hspe1	Pmpcb	2106123	2097998	10090.ENSMUSP00000074724	10090.ENSMUSP00000030882	0	0	0	0	0.565	0	0	0.113	0.599
Tpi1	Ak2	2114050	2097898	10090.ENSMUSP00000130858	10090.ENSMUSP00000030583	0	0	0	0	0.151	0	0	0.547	0.599
Sfn	Itgb4	2102195	2095075	10090.ENSMUSP00000050374	10090.ENSMUSP00000021107	0	0	0	0	0.137	0.046	0.528	0.090	0.599
Hadhb	Aldh3a1	2096723	2094625	10090.ENSMUSP00000026841	10090.ENSMUSP00000019246	0	0	0	0	0.065	0.047	0.479	0.238	0.598
Socs3	Myd88	2103700	2099353	10090.ENSMUSP00000059129	10090.ENSMUSP00000035092	0	0	0	0	0.233	0.075	0	0.480	0.598
Abcd2	Acsl5	2105126	2101491	10090.ENSMUSP00000068940	10090.ENSMUSP00000046585	0	0	0	0	0.263	0.198	0	0.375	0.598
Hadhb	Aldh1a7	2096723	2096362	10090.ENSMUSP00000026841	10090.ENSMUSP00000025656	0	0	0	0	0.065	0.047	0.479	0.238	0.598
Cox6b1	Ndufa5	2106207	2095973	10090.ENSMUSP00000075150	10090.ENSMUSP00000023851	0	0	0	0	0.532	0	0	0.176	0.598
Aldh3a1	Acat2	2094625	2093878	10090.ENSMUSP00000019246	10090.ENSMUSP00000007005	0	0	0	0	0.065	0.047	0.479	0.238	0.598
Foxo1	Sirt3	2103045	2096654	10090.ENSMUSP00000055308	10090.ENSMUSP00000026559	0	0	0	0	0.052	0.166	0.180	0.454	0.598
Echs1	Eci1	2096640	2096139	10090.ENSMUSP00000026538	10090.ENSMUSP00000024946	0	0	0.494	0.665	0.401	0	0	0.621	0.598
Atp5h	Sdhd	2101433	2093066	10090.ENSMUSP00000046256	10090.ENSMUSP00000000175	0	0	0	0	0.564	0	0	0.113	0.597
Ech1	Slc25a20	2104750	2099393	10090.ENSMUSP00000066092	10090.ENSMUSP00000035222	0	0	0	0	0.518	0	0	0.197	0.597
Cycs	Cox6b1	2113054	2106207	10090.ENSMUSP00000124523	10090.ENSMUSP00000075150	0	0	0	0	0.395	0.046	0	0.355	0.596
Gpd2	Sdhb	2097124	2094041	10090.ENSMUSP00000028167	10090.ENSMUSP00000010007	0.115	0	0	0	0.173	0.115	0.397	0.126	0.596
Cd1d1	Pparg	2097624	2093113	10090.ENSMUSP00000029717	10090.ENSMUSP00000000450	0	0	0	0	0	0	0	0.595	0.596
Figf	Itga5	2098869	2095736	10090.ENSMUSP00000033751	10090.ENSMUSP00000023128	0	0	0	0	0	0.101	0.528	0.126	0.596
Irgm2	Mx2	2103164	2096016	10090.ENSMUSP00000056001	10090.ENSMUSP00000024112	0	0	0	0	0.532	0	0	0.171	0.596
Acadvl	Ndufs2	2110282	2094162	10090.ENSMUSP00000099634	10090.ENSMUSP00000013737	0	0	0	0	0.229	0.387	0	0.214	0.596
Akr1b3	Aldh1a7	2110480	2096362	10090.ENSMUSP00000100045	10090.ENSMUSP00000025656	0	0	0	0	0.099	0.047	0.484	0.197	0.596
Ndufa8	Sdhd	2104649	2093066	10090.ENSMUSP00000065352	10090.ENSMUSP00000000175	0	0	0	0	0.557	0	0	0.126	0.596
Cox6b1	Cox7b	2106207	2098819	10090.ENSMUSP00000075150	10090.ENSMUSP00000033582	0	0	0	0	0.423	0	0	0.326	0.595
Ndufv2	Fh1	2112886	2097011	10090.ENSMUSP00000121557	10090.ENSMUSP00000027810	0	0	0	0	0.556	0	0	0.123	0.595
Uqcr10	Pdhb	2102969	2095447	10090.ENSMUSP00000054856	10090.ENSMUSP00000022268	0	0	0	0	0.139	0.489	0	0.153	0.595
Eif3c	Psmd14	2098640	2097158	10090.ENSMUSP00000032992	10090.ENSMUSP00000028278	0	0	0	0	0.291	0.401	0	0.123	0.595
Cops5	Fos	2096778	2095256	10090.ENSMUSP00000027050	10090.ENSMUSP00000021674	0	0	0	0	0	0	0.528	0.175	0.594
Fxyd3	Clic4	2113955	2100558	10090.ENSMUSP00000130245	10090.ENSMUSP00000041453	0	0	0	0	0	0	0.540	0.155	0.594
Acad8	Pdhb	2102886	2095447	10090.ENSMUSP00000054370	10090.ENSMUSP00000022268	0.049	0	0	0	0.126	0.108	0.484	0.102	0.593
Ddost	Scamp3	2097885	2097611	10090.ENSMUSP00000030538	10090.ENSMUSP00000029684	0	0	0	0	0.126	0.554	0	0	0.593
Scnn1a	Mllt3	2107100	2106563	10090.ENSMUSP00000080164	10090.ENSMUSP00000077232	0	0	0	0	0	0	0	0.593	0.593
Eprs	Mrpl12	2101362	2101090	10090.ENSMUSP00000045841	10090.ENSMUSP00000044417	0.071	0	0	0	0.117	0	0	0.543	0.592
Klf2	Pparg	2104582	2093113	10090.ENSMUSP00000064823	10090.ENSMUSP00000000450	0	0	0	0	0	0.101	0.056	0.558	0.592
Ech1	Pccb	2104750	2099363	10090.ENSMUSP00000066092	10090.ENSMUSP00000035116	0.060	0	0	0	0.217	0.169	0.383	0.083	0.591
Pdha1	Aldh1a7	2098841	2096362	10090.ENSMUSP00000033662	10090.ENSMUSP00000025656	0.050	0	0	0	0.100	0.062	0.484	0.165	0.591
Foxa1	Cdkn1b	2100494	2093458	10090.ENSMUSP00000041118	10090.ENSMUSP00000003115	0	0	0	0	0.052	0.051	0.528	0.152	0.591
Atp5h	Pmpcb	2101433	2097998	10090.ENSMUSP00000046256	10090.ENSMUSP00000030882	0	0	0	0	0.550	0	0	0.127	0.591
Ech1	Acadsb	2104750	2094313	10090.ENSMUSP00000066092	10090.ENSMUSP00000015829	0	0	0	0	0.163	0	0.484	0.128	0.591
Ndufc2	Pmpcb	2098601	2097998	10090.ENSMUSP00000032882	10090.ENSMUSP00000030882	0	0	0	0	0.237	0	0.458	0.090	0.591
Foxn2	Bmp4	2111632	2105936	10090.ENSMUSP00000107857	10090.ENSMUSP00000073720	0	0	0	0	0	0.055	0	0.585	0.591
Mst1r	Pkp1	2099386	2096968	10090.ENSMUSP00000035203	10090.ENSMUSP00000027667	0	0	0	0	0.113	0	0.557	0	0.590
Hist2h3b	Tubb4a	2109460	2105453	10090.ENSMUSP00000096442	10090.ENSMUSP00000071135	0	0	0	0	0.052	0.214	0	0.495	0.590
Idh3g	Eprs	2103251	2101362	10090.ENSMUSP00000056502	10090.ENSMUSP00000045841	0.095	0	0	0	0.104	0.193	0	0.447	0.589
Foxo1	Pparg	2103045	2093113	10090.ENSMUSP00000055308	10090.ENSMUSP00000000450	0	0	0	0	0	0.111	0.116	0.519	0.589
Bglap	Foxo1	2106250	2103045	10090.ENSMUSP00000075425	10090.ENSMUSP00000055308	0	0	0	0	0	0	0	0.589	0.589
Icam1	Bmp4	2107578	2105936	10090.ENSMUSP00000083587	10090.ENSMUSP00000073720	0	0	0	0	0.042	0	0	0.589	0.589
Cycs	Uqcr10	2113054	2102969	10090.ENSMUSP00000124523	10090.ENSMUSP00000054856	0	0	0	0	0.244	0.415	0	0.144	0.589
Foxo1	Sfn	2103045	2102195	10090.ENSMUSP00000055308	10090.ENSMUSP00000050374	0	0	0	0	0	0.103	0.528	0.108	0.589
Idh2	Fh1	2110941	2097011	10090.ENSMUSP00000103007	10090.ENSMUSP00000027810	0	0	0	0	0.219	0.048	0	0.490	0.588
Vat1	Aldh3a1	2101839	2094625	10090.ENSMUSP00000048350	10090.ENSMUSP00000019246	0	0	0	0	0.054	0.115	0.484	0.159	0.588
Vat1	Aldh1a7	2101839	2096362	10090.ENSMUSP00000048350	10090.ENSMUSP00000025656	0	0	0	0	0.054	0.115	0.484	0.159	0.588
Ndufs8	Mrpl12	2106101	2101090	10090.ENSMUSP00000074600	10090.ENSMUSP00000044417	0	0	0	0	0.575	0	0	0.069	0.588
Cox6b1	Ndufc2	2106207	2098601	10090.ENSMUSP00000075150	10090.ENSMUSP00000032882	0	0	0	0	0.417	0.115	0	0.265	0.588
Pmpcb	Mrps15	2097998	2097925	10090.ENSMUSP00000030882	10090.ENSMUSP00000030675	0.318	0	0	0	0.396	0	0	0.080	0.588
Cops5	Btbd1	2096778	2096509	10090.ENSMUSP00000027050	10090.ENSMUSP00000026093	0	0	0	0	0.094	0.554	0	0.061	0.587
Atp5j2	Ndufa1	2113156	2094375	10090.ENSMUSP00000125504	10090.ENSMUSP00000016571	0	0	0	0	0.536	0	0	0.144	0.586
Pdha1	Aldh3a1	2098841	2094625	10090.ENSMUSP00000033662	10090.ENSMUSP00000019246	0.050	0	0	0	0.100	0.056	0.484	0.158	0.585
Acsl5	Eci1	2101491	2096139	10090.ENSMUSP00000046585	10090.ENSMUSP00000024946	0.318	0	0	0	0.147	0	0.276	0.131	0.585
Ccng1	Cdkn1b	2094916	2093458	10090.ENSMUSP00000020576	10090.ENSMUSP00000003115	0	0	0	0	0.051	0.115	0.264	0.408	0.585
Dld	Acad8	2111474	2102886	10090.ENSMUSP00000106481	10090.ENSMUSP00000054370	0.048	0	0	0	0.131	0.057	0.484	0.129	0.585
Atp5j2	Cyc1	2113156	2095759	10090.ENSMUSP00000125504	10090.ENSMUSP00000023210	0	0	0	0	0.423	0.296	0	0.061	0.585
Pmpcb	Uqcr11	2097998	2094847	10090.ENSMUSP00000030882	10090.ENSMUSP00000020372	0	0	0	0	0.077	0.541	0	0.100	0.585
Dld	Aco2	2111474	2095732	10090.ENSMUSP00000106481	10090.ENSMUSP00000023116	0.063	0	0	0	0.219	0	0	0.478	0.585
Cldn5	Cav1	2100652	2093925	10090.ENSMUSP00000041925	10090.ENSMUSP00000007799	0	0	0	0	0	0	0	0.584	0.585
Acsl5	Echs1	2101491	2096640	10090.ENSMUSP00000046585	10090.ENSMUSP00000026538	0.318	0	0	0	0.147	0	0.276	0.131	0.585
Cycs	Cox7a1	2113054	2109391	10090.ENSMUSP00000124523	10090.ENSMUSP00000096193	0	0	0	0	0.152	0.415	0	0.230	0.585
Eif3c	Cops5	2098640	2096778	10090.ENSMUSP00000032992	10090.ENSMUSP00000027050	0	0	0	0	0.208	0.401	0	0.197	0.585
Cox6b1	Uqcrc2	2106207	2098706	10090.ENSMUSP00000075150	10090.ENSMUSP00000033176	0	0	0	0	0.385	0.167	0	0.254	0.585
Myoz1	Tmod4	2108080	2093731	10090.ENSMUSP00000087955	10090.ENSMUSP00000005769	0	0	0	0	0.434	0	0	0.296	0.584
Bud13	Snrpd3	2106072	2094855	10090.ENSMUSP00000074490	10090.ENSMUSP00000020397	0	0	0	0	0.056	0.572	0	0.051	0.583
Meis1	Mab21l2	2110426	2106483	10090.ENSMUSP00000099942	10090.ENSMUSP00000076729	0	0	0	0	0.103	0.554	0	0.041	0.583
Clic4	Clcnkb	2100558	2093797	10090.ENSMUSP00000041453	10090.ENSMUSP00000006378	0	0	0	0	0.053	0	0.540	0.121	0.583
Plcg2	Ephb1	2107073	2099366	10090.ENSMUSP00000079991	10090.ENSMUSP00000035129	0	0	0	0	0.049	0.116	0.280	0.393	0.583
Ddost	Hadhb	2097885	2096723	10090.ENSMUSP00000030538	10090.ENSMUSP00000026841	0	0	0	0	0.104	0.554	0	0	0.583
Kl	Pparg	2106690	2093113	10090.ENSMUSP00000077899	10090.ENSMUSP00000000450	0	0	0	0	0.042	0.047	0	0.580	0.583
Clic6	Clcnkb	2095904	2093797	10090.ENSMUSP00000023670	10090.ENSMUSP00000006378	0	0	0	0	0.053	0	0.540	0.121	0.583
Foxo1	Cers4	2103045	2093952	10090.ENSMUSP00000055308	10090.ENSMUSP00000008350	0	0	0	0	0	0	0	0.582	0.582
Dld	Hadhb	2111474	2096723	10090.ENSMUSP00000106481	10090.ENSMUSP00000026841	0	0	0	0	0.382	0.169	0.142	0.164	0.582
Ech1	Cpt2	2104750	2097825	10090.ENSMUSP00000066092	10090.ENSMUSP00000030345	0	0	0	0	0.466	0	0	0.246	0.581
Pdcd4	Ddx5	2096463	2095060	10090.ENSMUSP00000025931	10090.ENSMUSP00000021062	0	0	0	0	0.103	0.073	0.231	0.422	0.581
Fxyd3	Clic6	2113955	2095904	10090.ENSMUSP00000130245	10090.ENSMUSP00000023670	0	0	0	0	0	0	0.540	0.127	0.581
Hspe1	Cct8	2106123	2096700	10090.ENSMUSP00000074724	10090.ENSMUSP00000026704	0	0	0	0	0.448	0	0	0.272	0.581
C4b	Fos	2105191	2095256	10090.ENSMUSP00000069418	10090.ENSMUSP00000021674	0	0	0	0	0	0	0	0.580	0.580
Aldh18a1	Dalrd3	2096478	2094616	10090.ENSMUSP00000025979	10090.ENSMUSP00000019183	0	0	0	0	0.113	0	0	0.546	0.580
Scnn1a	Cav1	2107100	2093925	10090.ENSMUSP00000080164	10090.ENSMUSP00000007799	0	0	0	0	0	0	0	0.580	0.580
Bmp4	En2	2105936	2099673	10090.ENSMUSP00000073720	10090.ENSMUSP00000036761	0	0	0	0	0.087	0	0	0.558	0.579
Echs1	Aldh3a1	2096640	2094625	10090.ENSMUSP00000026538	10090.ENSMUSP00000019246	0.069	0	0	0	0.052	0.062	0.479	0.175	0.579
Atp5f1	Ndufc2	2112322	2098601	10090.ENSMUSP00000113022	10090.ENSMUSP00000032882	0	0	0	0	0.418	0	0	0.304	0.578
Ndufv2	Pmpcb	2112886	2097998	10090.ENSMUSP00000121557	10090.ENSMUSP00000030882	0	0	0	0	0.540	0.115	0	0.046	0.578
4931406C07Rik	Gnpda2	2099113	2098080	10090.ENSMUSP00000034414	10090.ENSMUSP00000031117	0	0	0	0	0.093	0.554	0	0	0.578
Ndufv2	Cox6c	2112886	2094202	10090.ENSMUSP00000121557	10090.ENSMUSP00000014457	0	0	0	0	0.488	0	0	0.207	0.577
Oas2	Psmd14	2103855	2097158	10090.ENSMUSP00000060082	10090.ENSMUSP00000028278	0	0	0	0	0.078	0.416	0	0.276	0.576
Pdhb	Aldh3a1	2095447	2094625	10090.ENSMUSP00000022268	10090.ENSMUSP00000019246	0	0	0	0	0.083	0.047	0.484	0.170	0.576
Atp5j2	Ndufa8	2113156	2104649	10090.ENSMUSP00000125504	10090.ENSMUSP00000065352	0	0	0	0	0.576	0	0	0	0.576
Clic4	Clic6	2100558	2095904	10090.ENSMUSP00000041453	10090.ENSMUSP00000023670	0	0	0	0.981	0	0.115	0.540	0.158	0.576
Usmg5	Ndufc1	2108923	2099994	10090.ENSMUSP00000093713	10090.ENSMUSP00000038463	0	0	0	0	0.508	0	0	0.175	0.576
Oasl1	Psmd14	2098225	2097158	10090.ENSMUSP00000031540	10090.ENSMUSP00000028278	0	0	0	0	0.078	0.416	0	0.276	0.576
Oasl2	Psmd14	2098226	2097158	10090.ENSMUSP00000031542	10090.ENSMUSP00000028278	0	0	0	0	0.078	0.416	0	0.276	0.576
Oas1g	Psmd14	2107572	2097158	10090.ENSMUSP00000083555	10090.ENSMUSP00000028278	0	0	0	0	0.078	0.416	0	0.276	0.576
Dgat2	Agpat3	2098645	2093211	10090.ENSMUSP00000033001	10090.ENSMUSP00000001240	0	0	0	0	0.052	0	0	0.569	0.574
Mcee	Aldh3a1	2101736	2094625	10090.ENSMUSP00000047855	10090.ENSMUSP00000019246	0.046	0	0	0	0.094	0	0.483	0.159	0.573
Tpi1	Fh1	2114050	2097011	10090.ENSMUSP00000130858	10090.ENSMUSP00000027810	0	0	0	0	0.106	0	0	0.542	0.573
Akr1e1	Aldh3a1	2108272	2094625	10090.ENSMUSP00000089459	10090.ENSMUSP00000019246	0	0	0	0	0.087	0.046	0.484	0.162	0.573
Helz2	Eprs	2111161	2101362	10090.ENSMUSP00000104459	10090.ENSMUSP00000045841	0.142	0	0	0	0.165	0	0	0.452	0.573
Cd3e	Fos	2110411	2095256	10090.ENSMUSP00000099896	10090.ENSMUSP00000021674	0	0	0	0	0.042	0	0.528	0.133	0.573
Ndufa8	Etfb	2104649	2093634	10090.ENSMUSP00000065352	10090.ENSMUSP00000004729	0	0	0	0	0.482	0	0	0.210	0.573
Acsl5	Hadhb	2101491	2096723	10090.ENSMUSP00000046585	10090.ENSMUSP00000026841	0.318	0	0	0	0.267	0	0	0.212	0.572
Tpi1	Nit2	2114050	2095823	10090.ENSMUSP00000130858	10090.ENSMUSP00000023432	0	0	0	0	0.055	0.554	0	0.067	0.572
Aldh3a1	Sdhb	2094625	2094041	10090.ENSMUSP00000019246	10090.ENSMUSP00000010007	0.061	0	0	0	0.102	0	0.484	0.134	0.572
Pmpcb	Ndufb9	2097998	2095686	10090.ENSMUSP00000030882	10090.ENSMUSP00000022980	0	0	0	0	0.545	0	0	0.096	0.572
Aldh1a7	Sdhb	2096362	2094041	10090.ENSMUSP00000025656	10090.ENSMUSP00000010007	0.061	0	0	0	0.102	0	0.484	0.134	0.572
Helz2	Rtp4	2111161	2100490	10090.ENSMUSP00000104459	10090.ENSMUSP00000041091	0	0	0	0	0.562	0	0	0.064	0.572
Acad8	Aldh1a7	2102886	2096362	10090.ENSMUSP00000054370	10090.ENSMUSP00000025656	0.046	0	0	0	0.053	0	0.484	0.190	0.572
Eci1	Aldh3a1	2096139	2094625	10090.ENSMUSP00000024946	10090.ENSMUSP00000019246	0.069	0	0	0	0.052	0.062	0.479	0.159	0.571
Slc25a20	Hadhb	2099393	2096723	10090.ENSMUSP00000035222	10090.ENSMUSP00000026841	0	0	0	0	0.438	0	0	0.268	0.571
Aldh1a7	Eci1	2096362	2096139	10090.ENSMUSP00000025656	10090.ENSMUSP00000024946	0.069	0	0	0	0.052	0.062	0.479	0.159	0.571
Fxyd3	Clic3	2113955	2111925	10090.ENSMUSP00000130245	10090.ENSMUSP00000109904	0	0	0	0	0.104	0	0.540	0	0.570
Atp5h	Etfa	2101433	2099275	10090.ENSMUSP00000046256	10090.ENSMUSP00000034866	0	0	0	0	0.457	0	0	0.240	0.570
Ech1	Acad8	2104750	2102886	10090.ENSMUSP00000066092	10090.ENSMUSP00000054370	0	0	0	0	0.128	0	0.484	0.122	0.570
Ddx3y	Eif3c	2108188	2098640	10090.ENSMUSP00000088729	10090.ENSMUSP00000032992	0	0	0	0	0.173	0.500	0	0.045	0.570
Xrcc6	Sirt3	2105075	2096654	10090.ENSMUSP00000068559	10090.ENSMUSP00000026559	0	0	0	0	0.055	0.111	0.284	0.368	0.569
Mllt3	Ruvbl2	2106563	2098675	10090.ENSMUSP00000077232	10090.ENSMUSP00000033087	0	0	0	0	0.068	0.421	0	0.267	0.569
Fh1	Sod2	2097011	2093880	10090.ENSMUSP00000027810	10090.ENSMUSP00000007012	0.095	0	0	0	0.209	0.115	0	0.399	0.569
Cox6b1	Ndufb4	2106207	2095858	10090.ENSMUSP00000075150	10090.ENSMUSP00000023514	0	0	0	0	0.457	0	0	0.238	0.569
Fos	Krt27	2095256	2094446	10090.ENSMUSP00000021674	10090.ENSMUSP00000017732	0	0	0	0	0	0	0.393	0.320	0.569
Aldh18a1	Snrpd3	2096478	2094855	10090.ENSMUSP00000025979	10090.ENSMUSP00000020397	0	0	0	0	0.052	0	0	0.564	0.569
Xrcc6	Cdkn1b	2105075	2093458	10090.ENSMUSP00000068559	10090.ENSMUSP00000003115	0	0	0	0	0	0.102	0	0.538	0.568
Trpv4	Cav1	2105591	2093925	10090.ENSMUSP00000071859	10090.ENSMUSP00000007799	0	0	0	0	0	0	0	0.568	0.568
Scp2	Eci1	2097824	2096139	10090.ENSMUSP00000030340	10090.ENSMUSP00000024946	0	0	0	0	0.175	0.146	0.431	0.050	0.568
Ech1	Pdk4	2104750	2094683	10090.ENSMUSP00000066092	10090.ENSMUSP00000019721	0	0	0	0	0.134	0	0.464	0.145	0.568
Socs3	Fos	2103700	2095256	10090.ENSMUSP00000059129	10090.ENSMUSP00000021674	0	0	0	0	0.121	0	0.205	0.432	0.568
Fos	Lbp	2095256	2094349	10090.ENSMUSP00000021674	10090.ENSMUSP00000016168	0	0	0	0	0	0	0.528	0.123	0.568
Cpt2	Etfdh	2097825	2097492	10090.ENSMUSP00000030345	10090.ENSMUSP00000029386	0	0	0	0	0.446	0	0	0.251	0.568
Gyg	Alg2	2114714	2100931	10090.ENSMUSP00000136035	10090.ENSMUSP00000043580	0	0	0	0	0.055	0.540	0	0.085	0.567
Ndufa8	Mrpl27	2104649	2096245	10090.ENSMUSP00000065352	10090.ENSMUSP00000025278	0	0	0	0	0.567	0	0	0	0.567
Smpx	Mylpf	2101871	2098613	10090.ENSMUSP00000048522	10090.ENSMUSP00000032910	0	0	0	0	0.410	0	0	0.296	0.567
Cox7b	Ndufb3	2098819	2096820	10090.ENSMUSP00000033582	10090.ENSMUSP00000027193	0	0	0	0	0.477	0	0	0.206	0.567
Ddost	Clgn	2097885	2093348	10090.ENSMUSP00000030538	10090.ENSMUSP00000002259	0	0	0	0	0.481	0.166	0	0.081	0.567
Usmg5	Ndufb4	2108923	2095858	10090.ENSMUSP00000093713	10090.ENSMUSP00000023514	0	0	0	0	0.567	0	0	0	0.567
Etv5	Rfwd2	2106818	2106383	10090.ENSMUSP00000078551	10090.ENSMUSP00000076160	0	0	0	0	0	0.554	0	0.070	0.567
Aldh1a7	Pdhb	2096362	2095447	10090.ENSMUSP00000025656	10090.ENSMUSP00000022268	0	0	0	0	0.083	0.047	0.484	0.154	0.567
Aldh1a7	Acadsb	2096362	2094313	10090.ENSMUSP00000025656	10090.ENSMUSP00000015829	0.046	0	0	0	0.058	0	0.484	0.178	0.567
Atp5j2	Ndufb2	2113156	2112478	10090.ENSMUSP00000125504	10090.ENSMUSP00000114095	0	0	0	0	0.510	0	0	0.151	0.566
Muc20	Mst1r	2112050	2099386	10090.ENSMUSP00000110769	10090.ENSMUSP00000035203	0	0	0	0	0	0.042	0.557	0.060	0.566
Sfn	Mst1r	2102195	2099386	10090.ENSMUSP00000050374	10090.ENSMUSP00000035203	0	0	0	0	0.051	0.109	0.528	0	0.566
Icam1	Mst1r	2107578	2099386	10090.ENSMUSP00000083587	10090.ENSMUSP00000035203	0	0	0	0	0	0	0.528	0.120	0.566
Eprs	Sod2	2101362	2093880	10090.ENSMUSP00000045841	10090.ENSMUSP00000007012	0.049	0	0	0	0.075	0	0	0.546	0.565
Lor	Ovol1	2102493	2096439	10090.ENSMUSP00000052128	10090.ENSMUSP00000025861	0	0	0	0	0	0	0	0.565	0.565
Aldh3a1	Dbt	2094625	2093100	10090.ENSMUSP00000019246	10090.ENSMUSP00000000349	0	0	0	0	0.059	0	0.484	0.177	0.565
Cycs	Ndufs4	2113054	2095454	10090.ENSMUSP00000124523	10090.ENSMUSP00000022286	0	0	0	0	0.297	0	0.344	0.131	0.564
Ptgr2	Aldh6a1	2112566	2107427	10090.ENSMUSP00000115704	10090.ENSMUSP00000082288	0	0	0	0	0.146	0	0.484	0.088	0.563
Ndufv2	Sdhd	2112886	2093066	10090.ENSMUSP00000121557	10090.ENSMUSP00000000175	0	0	0	0	0.452	0	0	0.235	0.563
Aldh6a1	Echs1	2107427	2096640	10090.ENSMUSP00000082288	10090.ENSMUSP00000026538	0	0	0	0	0.363	0.099	0	0.298	0.562
Cox6c	Ndufs3	2094202	2093720	10090.ENSMUSP00000014457	10090.ENSMUSP00000005647	0	0	0	0	0.300	0.261	0	0.222	0.562
Retsat	Aldh1a7	2105077	2096362	10090.ENSMUSP00000068568	10090.ENSMUSP00000025656	0.070	0	0	0	0.081	0	0.482	0.127	0.562
Ireb2	Sdhb	2099264	2094041	10090.ENSMUSP00000034843	10090.ENSMUSP00000010007	0	0	0	0	0.174	0	0	0.490	0.561
Lrtm1	Prkx	2104113	2101259	10090.ENSMUSP00000061828	10090.ENSMUSP00000045304	0	0	0	0	0.056	0.177	0	0.481	0.561
Gp1bb	Prkx	2103722	2101259	10090.ENSMUSP00000059270	10090.ENSMUSP00000045304	0	0	0	0	0.056	0.177	0	0.481	0.561
Prkx	Lrg1	2101259	2099915	10090.ENSMUSP00000045304	10090.ENSMUSP00000038048	0	0	0	0	0.056	0.177	0	0.481	0.561
Gp5	Prkx	2102448	2101259	10090.ENSMUSP00000051895	10090.ENSMUSP00000045304	0	0	0	0	0.056	0.177	0	0.481	0.561
Prelp	Prkx	2101925	2101259	10090.ENSMUSP00000048803	10090.ENSMUSP00000045304	0	0	0	0	0.056	0.177	0	0.481	0.561
Prkx	Tpbg	2101259	2093816	10090.ENSMUSP00000045304	10090.ENSMUSP00000006559	0	0	0	0	0.056	0.177	0	0.481	0.561
Ndufa9	Atp5h	2107791	2101433	10090.ENSMUSP00000085523	10090.ENSMUSP00000046256	0	0	0	0	0.505	0	0	0.150	0.561
Usmg5	Uqcrh	2108923	2106660	10090.ENSMUSP00000093713	10090.ENSMUSP00000077744	0	0	0	0	0.561	0	0	0	0.561
Eprs	Aldh1a7	2101362	2096362	10090.ENSMUSP00000045841	10090.ENSMUSP00000025656	0.066	0	0	0	0.053	0	0	0.544	0.561
Chad	Prkx	2101734	2101259	10090.ENSMUSP00000047844	10090.ENSMUSP00000045304	0	0	0	0	0.056	0.177	0	0.481	0.561
Nrros	Prkx	2112060	2101259	10090.ENSMUSP00000110817	10090.ENSMUSP00000045304	0	0	0	0	0.056	0.177	0	0.481	0.561
Eci1	Mb	2096139	2094593	10090.ENSMUSP00000024946	10090.ENSMUSP00000019037	0.046	0	0	0	0.089	0	0.484	0.137	0.561
Hist2h3b	Oas1g	2109460	2107572	10090.ENSMUSP00000096442	10090.ENSMUSP00000083555	0	0	0	0	0.103	0.179	0	0.452	0.561
Mpl	Gm128	2113943	2108139	10090.ENSMUSP00000130167	10090.ENSMUSP00000088324	0	0	0	0	0	0	0	0.561	0.561
Eprs	Aldh3a1	2101362	2094625	10090.ENSMUSP00000045841	10090.ENSMUSP00000019246	0.066	0	0	0	0.053	0	0	0.544	0.561
Rtn4rl1	Prkx	2110251	2101259	10090.ENSMUSP00000099572	10090.ENSMUSP00000045304	0	0	0	0	0.056	0.177	0	0.481	0.561
Uqcr10	Atp5e	2102969	2094360	10090.ENSMUSP00000054856	10090.ENSMUSP00000016396	0	0	0	0	0.503	0	0	0.154	0.561
Coro2b	Cib2	2100626	2100010	10090.ENSMUSP00000041826	10090.ENSMUSP00000038527	0	0	0	0	0.090	0.166	0	0.467	0.560
Pcca	Aldh18a1	2100060	2096478	10090.ENSMUSP00000038763	10090.ENSMUSP00000025979	0	0	0	0	0	0.183	0.484	0	0.560
Igfbp5	Bmp7	2096879	2093991	10090.ENSMUSP00000027377	10090.ENSMUSP00000009143	0	0	0	0	0	0	0	0.560	0.560
Foxo1	Wnt3a	2103045	2094044	10090.ENSMUSP00000055308	10090.ENSMUSP00000010044	0	0	0	0	0	0.108	0	0.527	0.560
Aldh6a1	Aldh1a7	2107427	2096362	10090.ENSMUSP00000082288	10090.ENSMUSP00000025656	0	0	0.260	0.801	0.167	0.115	0.385	0.355	0.560
Cops5	Klhl24	2096778	2095855	10090.ENSMUSP00000027050	10090.ENSMUSP00000023509	0	0	0	0	0.054	0.554	0	0	0.560
Ndufs4	Cox6c	2095454	2094202	10090.ENSMUSP00000022286	10090.ENSMUSP00000014457	0	0	0	0	0.512	0	0	0.134	0.559
Cycs	Ndufb5	2113054	2112532	10090.ENSMUSP00000124523	10090.ENSMUSP00000114963	0	0	0	0	0.404	0	0	0.290	0.559
Nudt7	Aldh18a1	2105851	2096478	10090.ENSMUSP00000073213	10090.ENSMUSP00000025979	0.365	0	0	0	0.043	0	0	0.334	0.559
Clic3	Clic4	2111925	2100558	10090.ENSMUSP00000109904	10090.ENSMUSP00000041453	0	0	0.423	0.947	0	0	0.540	0.420	0.559
Atp5f1	Suclg1	2112322	2104618	10090.ENSMUSP00000113022	10090.ENSMUSP00000065113	0	0	0	0	0.502	0	0	0.151	0.559
Zyx	Ehbp1l1	2105344	2099854	10090.ENSMUSP00000070427	10090.ENSMUSP00000037656	0	0	0	0	0.067	0.418	0.209	0.094	0.559
Akr1b3	Pmp2	2110480	2097395	10090.ENSMUSP00000100045	10090.ENSMUSP00000029034	0	0	0	0	0.052	0.554	0	0	0.559
Cav1	Wnt6	2093925	2093841	10090.ENSMUSP00000007799	10090.ENSMUSP00000006716	0	0	0	0	0	0	0.251	0.434	0.558
Alox5ap	Pld4	2105450	2104885	10090.ENSMUSP00000071130	10090.ENSMUSP00000067002	0	0	0	0	0.558	0	0	0	0.558
Sirpa	Gm128	2110218	2108139	10090.ENSMUSP00000099491	10090.ENSMUSP00000088324	0	0	0	0	0	0	0	0.558	0.558
Immt	Uqcrc2	2104756	2098706	10090.ENSMUSP00000066181	10090.ENSMUSP00000033176	0	0	0	0	0.479	0.062	0	0.167	0.558
Acsl5	Acadl	2101491	2096808	10090.ENSMUSP00000046585	10090.ENSMUSP00000027153	0	0	0	0	0.091	0	0.484	0.134	0.558
Cycs	Vdac3	2113054	2093985	10090.ENSMUSP00000124523	10090.ENSMUSP00000009036	0	0	0	0	0.234	0.143	0	0.380	0.558
Atp5j2	Ndufs3	2113156	2093720	10090.ENSMUSP00000125504	10090.ENSMUSP00000005647	0	0	0	0	0.523	0	0	0.110	0.558
Muc1	Siglec1	2100660	2097300	10090.ENSMUSP00000041963	10090.ENSMUSP00000028794	0	0	0	0	0	0.109	0	0.524	0.557
Pepd	Aifm1	2106303	2100491	10090.ENSMUSP00000075683	10090.ENSMUSP00000041104	0.071	0	0	0	0.056	0	0.484	0.138	0.557
Cyc1	Vdac3	2095759	2093985	10090.ENSMUSP00000023210	10090.ENSMUSP00000009036	0	0	0	0	0.454	0.115	0	0.157	0.557
Hbb-b2	Aldh1a7	2109278	2096362	10090.ENSMUSP00000095794	10090.ENSMUSP00000025656	0	0	0	0	0.055	0	0.484	0.166	0.557
Mrps28	Uqcr11	2099963	2094847	10090.ENSMUSP00000038305	10090.ENSMUSP00000020372	0	0	0	0	0.557	0	0	0	0.557
Pdha1	Acadsb	2098841	2094313	10090.ENSMUSP00000033662	10090.ENSMUSP00000015829	0.046	0	0	0	0.098	0	0.484	0.122	0.557
Hist2h3b	Oasl1	2109460	2098225	10090.ENSMUSP00000096442	10090.ENSMUSP00000031540	0	0	0	0	0.103	0.179	0	0.446	0.556
Hspd1	Prdx3	2096797	2096473	10090.ENSMUSP00000027123	10090.ENSMUSP00000025961	0	0	0	0	0.296	0.042	0	0.395	0.556
Hspe1	Atp5h	2106123	2101433	10090.ENSMUSP00000074724	10090.ENSMUSP00000046256	0	0	0	0	0.546	0	0	0.061	0.556
Pmpcb	Vdac3	2097998	2093985	10090.ENSMUSP00000030882	10090.ENSMUSP00000009036	0	0	0	0	0.374	0.106	0	0.270	0.556
Cycs	Mb	2113054	2094593	10090.ENSMUSP00000124523	10090.ENSMUSP00000019037	0	0	0	0	0	0	0	0.556	0.556
Retsat	Aldh3a1	2105077	2094625	10090.ENSMUSP00000068568	10090.ENSMUSP00000019246	0.070	0	0	0	0.053	0	0.482	0.142	0.556
Mrps15	Ola1	2097925	2097224	10090.ENSMUSP00000030675	10090.ENSMUSP00000028517	0	0	0	0	0.130	0	0.383	0.239	0.556
Atpaf2	Haus1	2111147	2099512	10090.ENSMUSP00000104361	10090.ENSMUSP00000035826	0	0	0	0	0	0	0	0.556	0.556
Acadm	Aldh3a1	2105717	2094625	10090.ENSMUSP00000072483	10090.ENSMUSP00000019246	0.046	0	0	0	0.052	0	0.484	0.162	0.556
Lcn2	Lrg1	2102810	2099915	10090.ENSMUSP00000053962	10090.ENSMUSP00000038048	0	0	0	0	0.407	0	0	0.282	0.556
Lyrm2	Lyrm5	2104047	2100188	10090.ENSMUSP00000061451	10090.ENSMUSP00000039433	0	0	0	0	0.114	0	0	0.520	0.556
Helz2	Nudt7	2111161	2105851	10090.ENSMUSP00000104459	10090.ENSMUSP00000073213	0.079	0	0	0	0.052	0.375	0	0.281	0.555
Aldh3a1	Acadsb	2094625	2094313	10090.ENSMUSP00000019246	10090.ENSMUSP00000015829	0.046	0	0	0	0.052	0	0.484	0.159	0.555
Acadvl	Aldh1a7	2110282	2096362	10090.ENSMUSP00000099634	10090.ENSMUSP00000025656	0.046	0	0	0	0.052	0	0.484	0.159	0.555
Acad8	Aldh3a1	2102886	2094625	10090.ENSMUSP00000054370	10090.ENSMUSP00000019246	0.046	0	0	0	0.052	0	0.484	0.159	0.555
Mrpl53	Uqcr11	2111867	2094847	10090.ENSMUSP00000109571	10090.ENSMUSP00000020372	0	0	0	0	0.554	0	0	0	0.555
Acadvl	Aldh3a1	2110282	2094625	10090.ENSMUSP00000099634	10090.ENSMUSP00000019246	0.046	0	0	0	0.052	0	0.484	0.159	0.555
Acad8	Pdha1	2102886	2098841	10090.ENSMUSP00000054370	10090.ENSMUSP00000033662	0.046	0	0	0	0.093	0	0.484	0.122	0.555
Aldh1a7	Dbt	2096362	2093100	10090.ENSMUSP00000025656	10090.ENSMUSP00000000349	0	0	0	0	0.059	0	0.484	0.158	0.555
Ghitm	Tor1b	2101424	2097132	10090.ENSMUSP00000046212	10090.ENSMUSP00000028199	0	0	0	0	0	0.554	0	0	0.554
Gpx3	Gldc	2107264	2096408	10090.ENSMUSP00000081011	10090.ENSMUSP00000025778	0.053	0	0	0	0.051	0	0	0.544	0.554
Mcee	Aldh1a7	2101736	2096362	10090.ENSMUSP00000047855	10090.ENSMUSP00000025656	0.046	0	0	0	0.053	0	0.483	0.159	0.554
Gpx4	Gldc	2109063	2096408	10090.ENSMUSP00000094863	10090.ENSMUSP00000025778	0.053	0	0	0	0.051	0	0	0.544	0.554
Krt17	Fos	2107024	2095256	10090.ENSMUSP00000079699	10090.ENSMUSP00000021674	0	0	0	0	0	0	0.528	0.095	0.554
Hspa2	Aldh18a1	2106962	2096478	10090.ENSMUSP00000079306	10090.ENSMUSP00000025979	0.049	0	0	0	0.052	0	0	0.546	0.554
Myd88	Csf1	2099353	2094223	10090.ENSMUSP00000035092	10090.ENSMUSP00000014743	0	0	0	0	0.100	0.071	0	0.510	0.554
Tprn	Clic4	2111932	2100558	10090.ENSMUSP00000109975	10090.ENSMUSP00000041453	0	0	0	0	0	0.554	0	0	0.554
Kl	Sod2	2106690	2093880	10090.ENSMUSP00000077899	10090.ENSMUSP00000007012	0	0	0	0	0	0	0	0.552	0.553
Tmem70	Atpaf2	2114601	2111147	10090.ENSMUSP00000135483	10090.ENSMUSP00000104361	0	0	0	0	0.056	0	0	0.546	0.553
Tac1	Th	2108108	2093076	10090.ENSMUSP00000088175	10090.ENSMUSP00000000219	0	0	0	0	0	0	0	0.553	0.553
Gad1	Gria1	2108711	2101106	10090.ENSMUSP00000092539	10090.ENSMUSP00000044494	0	0	0	0	0.203	0	0	0.461	0.553
Hist2h3b	Oas2	2109460	2103855	10090.ENSMUSP00000096442	10090.ENSMUSP00000060082	0	0	0	0	0.103	0.179	0	0.443	0.553
Hist2h3b	Oasl2	2109460	2098226	10090.ENSMUSP00000096442	10090.ENSMUSP00000031542	0	0	0	0	0.103	0.179	0	0.443	0.553
Aldh18a1	Ddx5	2096478	2095060	10090.ENSMUSP00000025979	10090.ENSMUSP00000021062	0.080	0	0	0	0.056	0.167	0	0.455	0.552
Bmp4	Foxa1	2105936	2100494	10090.ENSMUSP00000073720	10090.ENSMUSP00000041118	0	0	0	0	0	0	0	0.552	0.552
Muc1	Pparg	2100660	2093113	10090.ENSMUSP00000041963	10090.ENSMUSP00000000450	0	0	0	0	0	0.111	0	0.517	0.552
Acadm	Uqcrc2	2105717	2098706	10090.ENSMUSP00000072483	10090.ENSMUSP00000033176	0	0	0	0	0.370	0.172	0	0.210	0.552
Mff	Abca4	2106602	2094180	10090.ENSMUSP00000077446	10090.ENSMUSP00000013995	0	0	0	0	0	0	0	0.551	0.551
Osm	Ctgf	2106121	2094783	10090.ENSMUSP00000074708	10090.ENSMUSP00000020171	0	0	0	0	0	0	0	0.551	0.551
Zfp36	Csrnp1	2103453	2099356	10090.ENSMUSP00000057815	10090.ENSMUSP00000035101	0	0	0	0	0.545	0	0	0.052	0.551
Cox6b2	Ndufb9	2104606	2095686	10090.ENSMUSP00000064988	10090.ENSMUSP00000022980	0	0	0	0	0.537	0	0	0.071	0.551
Cbx5	Xrcc6	2111157	2105075	10090.ENSMUSP00000104441	10090.ENSMUSP00000068559	0	0	0	0	0	0.109	0	0.517	0.551
Ndufb5	Cox6b2	2112532	2104606	10090.ENSMUSP00000114963	10090.ENSMUSP00000064988	0	0	0	0	0.505	0	0	0.132	0.551
Ndufc1	Cox7b	2099994	2098819	10090.ENSMUSP00000038463	10090.ENSMUSP00000033582	0	0	0	0	0.415	0	0	0.262	0.550
Usmg5	Ndufa8	2108923	2104649	10090.ENSMUSP00000093713	10090.ENSMUSP00000065352	0	0	0	0	0.497	0	0	0.142	0.550
Itpr3	Cav1	2099936	2093925	10090.ENSMUSP00000038150	10090.ENSMUSP00000007799	0	0	0	0	0	0.472	0	0.181	0.550
Aldh1a7	Mb	2096362	2094593	10090.ENSMUSP00000025656	10090.ENSMUSP00000019037	0	0	0	0	0.055	0	0.484	0.151	0.549
Atp5f1	Ndufb9	2112322	2095686	10090.ENSMUSP00000113022	10090.ENSMUSP00000022980	0	0	0	0	0.242	0.390	0	0.104	0.549
Pml	Per2	2107481	2104818	10090.ENSMUSP00000082816	10090.ENSMUSP00000066620	0	0	0	0	0	0.545	0	0.048	0.549
Fosb	Th	2093526	2093076	10090.ENSMUSP00000003640	10090.ENSMUSP00000000219	0	0	0	0	0	0	0.528	0.084	0.549
Pcca	Etfdh	2100060	2097492	10090.ENSMUSP00000038763	10090.ENSMUSP00000029386	0.071	0	0	0	0.424	0	0	0.224	0.549
Aldh3a1	Mb	2094625	2094593	10090.ENSMUSP00000019246	10090.ENSMUSP00000019037	0	0	0	0	0.055	0	0.484	0.151	0.549
Atp5h	Ndufa7	2101433	2100238	10090.ENSMUSP00000046256	10090.ENSMUSP00000039692	0	0	0	0	0.549	0	0	0	0.549
Suclg1	Etfb	2104618	2093634	10090.ENSMUSP00000065113	10090.ENSMUSP00000004729	0.062	0	0	0	0.441	0	0	0.209	0.549
Hbb-b2	Aldh3a1	2109278	2094625	10090.ENSMUSP00000095794	10090.ENSMUSP00000019246	0	0	0	0	0.055	0	0.484	0.151	0.549
Idh3g	Cyc1	2103251	2095759	10090.ENSMUSP00000056502	10090.ENSMUSP00000023210	0	0	0	0	0.487	0.075	0	0.127	0.549
Etfa	Prdx3	2099275	2096473	10090.ENSMUSP00000034866	10090.ENSMUSP00000025961	0	0	0	0	0.460	0	0	0.198	0.548
Dld	Sdhd	2111474	2093066	10090.ENSMUSP00000106481	10090.ENSMUSP00000000175	0	0	0	0	0.472	0	0	0.179	0.548
Tpi1	Dld	2114050	2111474	10090.ENSMUSP00000130858	10090.ENSMUSP00000106481	0	0	0	0	0.155	0	0	0.487	0.548
Hadhb	Etfb	2096723	2093634	10090.ENSMUSP00000026841	10090.ENSMUSP00000004729	0.318	0	0	0	0.192	0	0	0.246	0.548
Acadvl	Coq6	2110282	2095249	10090.ENSMUSP00000099634	10090.ENSMUSP00000021661	0	0	0	0	0.144	0	0.418	0.166	0.548
Idh3g	Uqcrc2	2103251	2098706	10090.ENSMUSP00000056502	10090.ENSMUSP00000033176	0	0	0	0	0.490	0.105	0	0.088	0.548
Ucp1	Npy	2099007	2098322	10090.ENSMUSP00000034146	10090.ENSMUSP00000031843	0	0	0	0	0	0	0	0.548	0.548
Slc12a8	Stfa2	2104197	2095896	10090.ENSMUSP00000062337	10090.ENSMUSP00000023619	0	0	0	0	0	0	0	0.547	0.547
Atp5f1	Uqcrc2	2112322	2098706	10090.ENSMUSP00000113022	10090.ENSMUSP00000033176	0	0	0	0	0.421	0	0	0.249	0.547
Npy	Th	2098322	2093076	10090.ENSMUSP00000031843	10090.ENSMUSP00000000219	0	0	0	0	0	0	0	0.547	0.547
Hspd1	Sod2	2096797	2093880	10090.ENSMUSP00000027123	10090.ENSMUSP00000007012	0.068	0	0	0	0.156	0.061	0	0.458	0.547
Aqp4	Gpd2	2106725	2097124	10090.ENSMUSP00000078088	10090.ENSMUSP00000028167	0.318	0	0	0	0.199	0	0	0.239	0.547
Ndufb3	2010107E04Rik	2096820	2095271	10090.ENSMUSP00000027193	10090.ENSMUSP00000021719	0	0	0	0	0.546	0	0	0	0.546
Ahcyl1	Gldc	2097534	2096408	10090.ENSMUSP00000029490	10090.ENSMUSP00000025778	0	0	0	0	0	0	0	0.546	0.546
Itga2b	Selplg	2110163	2110008	10090.ENSMUSP00000099375	10090.ENSMUSP00000098436	0	0	0	0	0	0	0	0.546	0.546
Bcl6	Hdac4	2095747	2093982	10090.ENSMUSP00000023151	10090.ENSMUSP00000008995	0	0	0	0	0.054	0.168	0.397	0.157	0.546
Ndufb3	Cox6c	2096820	2094202	10090.ENSMUSP00000027193	10090.ENSMUSP00000014457	0	0	0	0	0.522	0	0	0.090	0.546
Anpep	Tfrc	2099526	2095845	10090.ENSMUSP00000035943	10090.ENSMUSP00000023486	0	0	0	0	0.097	0.047	0	0.514	0.546
Hadhb	Pdhb	2096723	2095447	10090.ENSMUSP00000026841	10090.ENSMUSP00000022268	0	0	0	0	0.401	0	0	0.272	0.546
Dld	Prdx3	2111474	2096473	10090.ENSMUSP00000106481	10090.ENSMUSP00000025961	0	0	0	0	0.320	0.115	0	0.307	0.546
H2-Eb1	Cit	2106011	2104156	10090.ENSMUSP00000074143	10090.ENSMUSP00000062049	0	0	0	0	0	0	0	0.545	0.545
Cit	H2-Ab1	2104156	2100472	10090.ENSMUSP00000062049	10090.ENSMUSP00000041008	0	0	0	0	0	0	0	0.545	0.545
Gabpb2	Casp14	2109466	2093699	10090.ENSMUSP00000096470	10090.ENSMUSP00000005488	0	0	0	0	0	0.505	0.093	0.069	0.545
Cd47	Itga5	2110383	2095736	10090.ENSMUSP00000099853	10090.ENSMUSP00000023128	0	0	0	0	0	0	0.386	0.290	0.545
Ubxn11	Atad1	2106030	2105278	10090.ENSMUSP00000074255	10090.ENSMUSP00000069962	0	0	0	0	0.071	0.496	0	0.107	0.545
Acadvl	Socs3	2110282	2103700	10090.ENSMUSP00000099634	10090.ENSMUSP00000059129	0	0	0	0	0	0.545	0	0	0.545
Bglap3	Vdr	2106172	2095734	10090.ENSMUSP00000074965	10090.ENSMUSP00000023119	0	0	0	0	0	0	0	0.545	0.545
Ndufa5	2010107E04Rik	2095973	2095271	10090.ENSMUSP00000023851	10090.ENSMUSP00000021719	0	0	0	0	0.545	0	0	0	0.545
Dhcr24	Gldc	2099919	2096408	10090.ENSMUSP00000038063	10090.ENSMUSP00000025778	0	0	0	0	0	0	0	0.545	0.545
Etfa	Fh1	2099275	2097011	10090.ENSMUSP00000034866	10090.ENSMUSP00000027810	0	0	0	0	0.480	0	0	0.162	0.545
Aloxe3	Tgm1	2095122	2093367	10090.ENSMUSP00000021268	10090.ENSMUSP00000002389	0	0	0	0	0.065	0.111	0	0.496	0.544
Cox7b	Ndufb4	2098819	2095858	10090.ENSMUSP00000033582	10090.ENSMUSP00000023514	0	0	0	0	0.436	0	0	0.224	0.544
Aldh18a1	Sod2	2096478	2093880	10090.ENSMUSP00000025979	10090.ENSMUSP00000007012	0	0	0	0	0	0	0	0.544	0.544
Plch2	Itpr3	2110706	2099936	10090.ENSMUSP00000101256	10090.ENSMUSP00000038150	0	0	0	0	0.044	0	0	0.543	0.544
Gfpt2	Mpp2	2094927	2094425	10090.ENSMUSP00000020629	10090.ENSMUSP00000017458	0	0	0	0	0.074	0	0.478	0.134	0.544
Gldc	Cyc1	2096408	2095759	10090.ENSMUSP00000025778	10090.ENSMUSP00000023210	0	0	0	0	0	0	0	0.544	0.544
Fxyd3	Clcnkb	2113955	2093797	10090.ENSMUSP00000130245	10090.ENSMUSP00000006378	0	0	0	0	0.051	0	0.540	0	0.544
Cpt2	Echs1	2097825	2096640	10090.ENSMUSP00000030345	10090.ENSMUSP00000026538	0	0	0	0	0.326	0	0.202	0.220	0.544
Gria1	Fos	2101106	2095256	10090.ENSMUSP00000044494	10090.ENSMUSP00000021674	0	0	0	0	0.052	0	0.207	0.443	0.544
Fos	Pparg	2095256	2093113	10090.ENSMUSP00000021674	10090.ENSMUSP00000000450	0	0	0	0	0	0.100	0.147	0.453	0.543
Ddx3y	Gm128	2108188	2108139	10090.ENSMUSP00000088729	10090.ENSMUSP00000088324	0	0	0	0	0	0	0	0.543	0.543
Kat7	Hist1h2be	2110986	2104024	10090.ENSMUSP00000103362	10090.ENSMUSP00000061247	0	0	0	0	0.054	0.218	0	0.433	0.543
Ndufv2	Mrps28	2112886	2099963	10090.ENSMUSP00000121557	10090.ENSMUSP00000038305	0	0	0	0	0.351	0	0	0.325	0.543
Unc93b1	Pld4	2113027	2104885	10090.ENSMUSP00000124272	10090.ENSMUSP00000067002	0	0	0	0	0.539	0	0	0.049	0.543
Dld	Acaa2	2111474	2099788	10090.ENSMUSP00000106481	10090.ENSMUSP00000037348	0	0	0	0	0.113	0.307	0.142	0.236	0.543
F10	Kng1	2098892	2095881	10090.ENSMUSP00000033821	10090.ENSMUSP00000023589	0	0	0	0	0.364	0.062	0.189	0.165	0.542
Gata3	Lep	2110477	2104894	10090.ENSMUSP00000100041	10090.ENSMUSP00000067046	0	0	0	0	0	0	0	0.542	0.542
Fos	Rbfox3	2095256	2094435	10090.ENSMUSP00000021674	10090.ENSMUSP00000017576	0	0	0	0	0.050	0	0	0.538	0.542
Ndufa9	Suclg1	2107791	2104618	10090.ENSMUSP00000085523	10090.ENSMUSP00000065113	0	0	0	0	0.504	0.073	0	0.084	0.542
Wnt4	Lhx1	2099636	2094572	10090.ENSMUSP00000036580	10090.ENSMUSP00000018842	0	0	0	0	0	0.168	0	0.472	0.542
Foxo1	Rdh5	2103045	2096594	10090.ENSMUSP00000055308	10090.ENSMUSP00000026406	0	0	0	0	0	0	0.149	0.484	0.542
Ptcd3	C4b	2107214	2105191	10090.ENSMUSP00000080743	10090.ENSMUSP00000069418	0	0	0	0	0	0.541	0	0	0.541
Ndufc2	Sdhd	2098601	2093066	10090.ENSMUSP00000032882	10090.ENSMUSP00000000175	0	0	0	0	0.500	0	0	0.119	0.541
Cox7a1	Pmpcb	2109391	2097998	10090.ENSMUSP00000096193	10090.ENSMUSP00000030882	0	0	0	0	0	0.541	0	0	0.541
Smpx	Srl	2101871	2095751	10090.ENSMUSP00000048522	10090.ENSMUSP00000023161	0	0	0	0	0.541	0	0	0	0.541
C4b	Mrps21	2105191	2104883	10090.ENSMUSP00000069418	10090.ENSMUSP00000066990	0	0	0	0	0	0.541	0	0	0.541
Icam1	H2-Ab1	2107578	2100472	10090.ENSMUSP00000083587	10090.ENSMUSP00000041008	0	0	0	0	0.178	0	0	0.464	0.541
Krt10	Tgm1	2110187	2093367	10090.ENSMUSP00000099420	10090.ENSMUSP00000002389	0	0	0	0	0.049	0	0	0.538	0.541
C4b	Mrps15	2105191	2097925	10090.ENSMUSP00000069418	10090.ENSMUSP00000030675	0	0	0	0	0	0.541	0	0	0.541
Clic3	Clcnkb	2111925	2093797	10090.ENSMUSP00000109904	10090.ENSMUSP00000006378	0	0	0	0	0	0	0.540	0	0.540
Dctn1	Ccdc114	2111866	2100792	10090.ENSMUSP00000109552	10090.ENSMUSP00000042772	0	0	0	0	0	0	0.540	0	0.540
Dctn1	Dnali1	2111866	2101726	10090.ENSMUSP00000109552	10090.ENSMUSP00000047783	0	0	0	0	0	0	0.540	0	0.540
Usp21	Oas2	2104463	2103855	10090.ENSMUSP00000064002	10090.ENSMUSP00000060082	0	0	0	0	0.053	0.349	0	0.315	0.540
Oas1g	Usp21	2107572	2104463	10090.ENSMUSP00000083555	10090.ENSMUSP00000064002	0	0	0	0	0.053	0.349	0	0.315	0.540
Mrpl53	Ndufc1	2111867	2099994	10090.ENSMUSP00000109571	10090.ENSMUSP00000038463	0	0	0	0	0.540	0	0	0	0.540
Atp5j2	Ndufb8	2113156	2096548	10090.ENSMUSP00000125504	10090.ENSMUSP00000026222	0	0	0	0	0.468	0	0	0.171	0.540
Usp21	Oasl1	2104463	2098225	10090.ENSMUSP00000064002	10090.ENSMUSP00000031540	0	0	0	0	0.053	0.349	0	0.315	0.540
Usp21	Oasl2	2104463	2098226	10090.ENSMUSP00000064002	10090.ENSMUSP00000031542	0	0	0	0	0.053	0.349	0	0.315	0.540
Clic3	Clic6	2111925	2095904	10090.ENSMUSP00000109904	10090.ENSMUSP00000023670	0	0	0	0.948	0	0	0.540	0	0.540
Ddx6	Ddx3y	2113628	2108188	10090.ENSMUSP00000128421	10090.ENSMUSP00000088729	0	0	0.519	0.751	0.111	0.368	0	0.438	0.539
H2-Ab1	Ccl5	2100472	2100220	10090.ENSMUSP00000041008	10090.ENSMUSP00000039600	0	0	0	0	0.352	0	0	0.318	0.539
Ndufc1	Cox6c	2099994	2094202	10090.ENSMUSP00000038463	10090.ENSMUSP00000014457	0	0	0	0	0.414	0	0	0.246	0.539
Tpi1	Akr1b3	2114050	2110480	10090.ENSMUSP00000130858	10090.ENSMUSP00000100045	0.060	0	0	0	0.067	0.115	0	0.476	0.539
Aldh18a1	Hdac4	2096478	2093982	10090.ENSMUSP00000025979	10090.ENSMUSP00000008995	0.063	0	0	0	0.077	0.510	0	0	0.539
Etfdh	Ndufs2	2097492	2094162	10090.ENSMUSP00000029386	10090.ENSMUSP00000013737	0.318	0	0	0	0.177	0	0	0.245	0.539
Ndufs8	Etfb	2106101	2093634	10090.ENSMUSP00000074600	10090.ENSMUSP00000004729	0	0	0	0	0.453	0	0	0.192	0.539
Tpi1	Ndufv2	2114050	2112886	10090.ENSMUSP00000130858	10090.ENSMUSP00000121557	0.318	0	0	0	0.218	0.115	0	0.140	0.539
Ndufa9	Acsl5	2107791	2101491	10090.ENSMUSP00000085523	10090.ENSMUSP00000046585	0	0	0	0	0	0.069	0.478	0.125	0.538
Pdhb	Fbp2	2095447	2095330	10090.ENSMUSP00000022268	10090.ENSMUSP00000021907	0	0	0	0	0.053	0	0.484	0.130	0.538
Acadvl	Slc25a20	2110282	2099393	10090.ENSMUSP00000099634	10090.ENSMUSP00000035222	0	0	0	0	0.321	0	0	0.347	0.538
Gdnf	Rbfox3	2095614	2094435	10090.ENSMUSP00000022744	10090.ENSMUSP00000017576	0	0	0	0	0	0	0	0.538	0.538
Foxo1	Npy	2103045	2098322	10090.ENSMUSP00000055308	10090.ENSMUSP00000031843	0	0	0	0	0	0	0	0.538	0.538
Per2	Rora	2104818	2099239	10090.ENSMUSP00000066620	10090.ENSMUSP00000034766	0	0	0	0	0.064	0.100	0	0.495	0.538
Lep	Foxo1	2104894	2103045	10090.ENSMUSP00000067046	10090.ENSMUSP00000055308	0	0	0	0	0	0	0	0.538	0.538
Rora	Per1	2099239	2095123	10090.ENSMUSP00000034766	10090.ENSMUSP00000021271	0	0	0	0	0	0	0	0.538	0.538
Trim28	Cdkn1b	2093726	2093458	10090.ENSMUSP00000005705	10090.ENSMUSP00000003115	0	0	0	0	0	0	0.528	0.060	0.537
Acsl5	Acat2	2101491	2093878	10090.ENSMUSP00000046585	10090.ENSMUSP00000007005	0.318	0	0	0	0.267	0	0	0.148	0.536
Acsl1	Acat2	2098971	2093878	10090.ENSMUSP00000034046	10090.ENSMUSP00000007005	0.318	0	0	0	0.267	0	0	0.148	0.536
Npy	Pparg	2098322	2093113	10090.ENSMUSP00000031843	10090.ENSMUSP00000000450	0	0	0	0	0	0	0	0.536	0.536
Abcg1	Pparg	2096101	2093113	10090.ENSMUSP00000024829	10090.ENSMUSP00000000450	0	0	0	0	0	0.047	0.139	0.481	0.536
Ireb2	Aco2	2099264	2095732	10090.ENSMUSP00000034843	10090.ENSMUSP00000023116	0	0	0	0.657	0.050	0	0.404	0.642	0.536
Kitl	Gm128	2110655	2108139	10090.ENSMUSP00000100920	10090.ENSMUSP00000088324	0	0	0	0	0	0	0	0.536	0.536
Kitl	Anpep	2110655	2099526	10090.ENSMUSP00000100920	10090.ENSMUSP00000035943	0	0	0	0	0	0	0	0.536	0.536
Akr1b3	Sod2	2110480	2093880	10090.ENSMUSP00000100045	10090.ENSMUSP00000007012	0	0	0	0	0.168	0.099	0	0.431	0.536
Cyc1	Pdhb	2095759	2095447	10090.ENSMUSP00000023210	10090.ENSMUSP00000022268	0	0	0	0	0.536	0	0	0	0.536
Mrps21	Uqcr11	2104883	2094847	10090.ENSMUSP00000066990	10090.ENSMUSP00000020372	0	0	0	0	0.535	0	0	0	0.535
Fkbp5	Sfn	2106785	2102195	10090.ENSMUSP00000078382	10090.ENSMUSP00000050374	0	0	0	0	0.047	0	0.528	0.051	0.535
Dld	Etfdh	2111474	2097492	10090.ENSMUSP00000106481	10090.ENSMUSP00000029386	0	0	0	0	0.367	0	0	0.295	0.535
Ndufc1	Mrps28	2099994	2099963	10090.ENSMUSP00000038463	10090.ENSMUSP00000038305	0	0	0	0	0.535	0	0	0	0.535
Pmpcb	Psmd14	2097998	2097158	10090.ENSMUSP00000030882	10090.ENSMUSP00000028278	0	0	0	0	0.500	0.072	0	0.078	0.535
Rasl12	Chad	2107454	2101734	10090.ENSMUSP00000082580	10090.ENSMUSP00000047844	0.062	0	0	0	0	0.115	0.058	0.475	0.535
Gypa	Anpep	2105409	2099526	10090.ENSMUSP00000070836	10090.ENSMUSP00000035943	0	0	0	0	0	0	0	0.535	0.535
Ndufs4	Atp5e	2095454	2094360	10090.ENSMUSP00000022286	10090.ENSMUSP00000016396	0	0	0	0	0.461	0	0	0.171	0.534
Smpx	Csrp3	2101871	2098542	10090.ENSMUSP00000048522	10090.ENSMUSP00000032658	0	0	0	0	0.437	0	0	0.206	0.534
Mfap5	Vwf	2112935	2093314	10090.ENSMUSP00000122863	10090.ENSMUSP00000001995	0	0	0	0	0.054	0.496	0	0.102	0.534
Pepd	Eprs	2106303	2101362	10090.ENSMUSP00000075683	10090.ENSMUSP00000045841	0.095	0	0	0	0.097	0	0	0.476	0.534
Tpi1	Aco2	2114050	2095732	10090.ENSMUSP00000130858	10090.ENSMUSP00000023116	0.075	0	0	0	0.163	0	0	0.445	0.534
Scnn1a	Trpv4	2107100	2105591	10090.ENSMUSP00000080164	10090.ENSMUSP00000071859	0	0	0	0	0	0	0	0.533	0.533
Echs1	Mb	2096640	2094593	10090.ENSMUSP00000026538	10090.ENSMUSP00000019037	0.046	0	0	0	0.077	0	0.484	0.092	0.532
Pak4	Lamb3	2098585	2094355	10090.ENSMUSP00000032823	10090.ENSMUSP00000016315	0	0	0	0	0.051	0	0.528	0	0.532
Bglap	Fos	2106250	2095256	10090.ENSMUSP00000075425	10090.ENSMUSP00000021674	0	0	0	0	0	0	0	0.532	0.532
Psmd14	Cct8	2097158	2096700	10090.ENSMUSP00000028278	10090.ENSMUSP00000026704	0	0	0	0	0.532	0	0	0	0.532
Icam1	Cx3cl1	2107578	2099038	10090.ENSMUSP00000083587	10090.ENSMUSP00000034230	0	0	0	0	0	0	0	0.531	0.531
Atp5h	Pdhb	2101433	2095447	10090.ENSMUSP00000046256	10090.ENSMUSP00000022268	0	0	0	0	0.364	0.043	0	0.291	0.531
Etfa	Sdhd	2099275	2093066	10090.ENSMUSP00000034866	10090.ENSMUSP00000000175	0	0	0	0	0.530	0	0	0.044	0.531
Ephb1	Cav1	2099366	2093925	10090.ENSMUSP00000035129	10090.ENSMUSP00000007799	0	0	0	0	0.042	0.045	0.161	0.460	0.530
Mcee	Gldc	2101736	2096408	10090.ENSMUSP00000047855	10090.ENSMUSP00000025778	0	0	0	0	0.052	0	0	0.525	0.530
Eci2	Mb	2114194	2094593	10090.ENSMUSP00000131735	10090.ENSMUSP00000019037	0.046	0	0	0	0	0	0.484	0.123	0.530
Idh2	Pdha1	2110941	2098841	10090.ENSMUSP00000103007	10090.ENSMUSP00000033662	0	0	0	0	0.158	0	0.284	0.282	0.530
Atp5j2	Uqcr10	2113156	2102969	10090.ENSMUSP00000125504	10090.ENSMUSP00000054856	0	0	0	0	0.529	0	0	0	0.529
Ndufb2	Atp5h	2112478	2101433	10090.ENSMUSP00000114095	10090.ENSMUSP00000046256	0	0	0	0	0.474	0	0	0.141	0.529
Fh1	Coq6	2097011	2095249	10090.ENSMUSP00000027810	10090.ENSMUSP00000021661	0	0	0	0	0.103	0	0.469	0.092	0.529
Ndufa5	Sdhb	2095973	2094041	10090.ENSMUSP00000023851	10090.ENSMUSP00000010007	0	0	0	0	0.450	0	0	0.176	0.528
Aifm1	Hspd1	2100491	2096797	10090.ENSMUSP00000041104	10090.ENSMUSP00000027123	0.049	0	0	0	0.247	0	0	0.393	0.528
Mafg	Fos	2102798	2095256	10090.ENSMUSP00000053899	10090.ENSMUSP00000021674	0	0	0	0	0	0.115	0.281	0.318	0.528
Atp5j2	Ndufv2	2113156	2112886	10090.ENSMUSP00000125504	10090.ENSMUSP00000121557	0	0	0	0	0.518	0	0	0.061	0.528
Ndufs8	Mrps28	2106101	2099963	10090.ENSMUSP00000074600	10090.ENSMUSP00000038305	0	0	0	0	0.528	0	0	0	0.528
Junb	Itgb4	2104561	2095075	10090.ENSMUSP00000064680	10090.ENSMUSP00000021107	0	0	0	0	0.043	0	0.528	0	0.528
2010107E04Rik	Ndufa1	2095271	2094375	10090.ENSMUSP00000021719	10090.ENSMUSP00000016571	0	0	0	0	0.527	0	0	0	0.527
Tpi1	Ndufs3	2114050	2093720	10090.ENSMUSP00000130858	10090.ENSMUSP00000005647	0.318	0	0	0	0.244	0	0	0.156	0.527
Dnaaf3	Ccdc114	2108703	2100792	10090.ENSMUSP00000092498	10090.ENSMUSP00000042772	0	0	0	0	0.066	0	0	0.513	0.526
Dld	Gad1	2111474	2108711	10090.ENSMUSP00000106481	10090.ENSMUSP00000092539	0	0	0	0	0.055	0	0.484	0.107	0.526
Eprs	Ak2	2101362	2097898	10090.ENSMUSP00000045841	10090.ENSMUSP00000030583	0.046	0	0	0	0.118	0	0	0.482	0.526
Coq6	Aldh3a1	2095249	2094625	10090.ENSMUSP00000021661	10090.ENSMUSP00000019246	0	0	0	0	0.054	0	0.470	0.132	0.526
Aldh1a7	Coq6	2096362	2095249	10090.ENSMUSP00000025656	10090.ENSMUSP00000021661	0	0	0	0	0.054	0	0.470	0.132	0.526
Dld	Csad	2111474	2095952	10090.ENSMUSP00000106481	10090.ENSMUSP00000023805	0	0	0	0	0.055	0	0.484	0.107	0.526
Klf5	Cdkn1b	2093686	2093458	10090.ENSMUSP00000005279	10090.ENSMUSP00000003115	0	0	0	0	0	0	0.118	0.485	0.526
Cox6b1	Ndufs3	2106207	2093720	10090.ENSMUSP00000075150	10090.ENSMUSP00000005647	0	0	0	0	0.513	0	0	0.067	0.526
Wnt7b	Bmp7	2111258	2093991	10090.ENSMUSP00000105051	10090.ENSMUSP00000009143	0	0	0	0	0.052	0.115	0	0.479	0.525
Fabp3	Mb	2105389	2094593	10090.ENSMUSP00000070709	10090.ENSMUSP00000019037	0	0	0	0	0.310	0	0	0.338	0.524
Tnni2	Mb	2110762	2094593	10090.ENSMUSP00000101591	10090.ENSMUSP00000019037	0	0	0	0	0.438	0	0	0.187	0.524
Ndufs3	Etfb	2093720	2093634	10090.ENSMUSP00000005647	10090.ENSMUSP00000004729	0	0	0	0	0.435	0	0	0.191	0.524
Atp5e	Sdhd	2094360	2093066	10090.ENSMUSP00000016396	10090.ENSMUSP00000000175	0	0	0	0	0.419	0	0	0.214	0.524
Atp5f1	Ndufs2	2112322	2094162	10090.ENSMUSP00000113022	10090.ENSMUSP00000013737	0	0	0	0	0.376	0.115	0	0.204	0.523
Idh3g	Pdha1	2103251	2098841	10090.ENSMUSP00000056502	10090.ENSMUSP00000033662	0	0	0	0	0.289	0	0	0.356	0.523
Cox6b2	Cyc1	2104606	2095759	10090.ENSMUSP00000064988	10090.ENSMUSP00000023210	0	0	0	0	0.488	0	0	0.107	0.523
Aco2	Sod2	2095732	2093880	10090.ENSMUSP00000023116	10090.ENSMUSP00000007012	0	0	0	0	0.153	0.115	0	0.414	0.523
Fos	Vip	2095256	2094702	10090.ENSMUSP00000021674	10090.ENSMUSP00000019906	0	0	0	0	0	0	0	0.523	0.523
Rasl12	Prkx	2107454	2101259	10090.ENSMUSP00000082580	10090.ENSMUSP00000045304	0	0	0	0	0.055	0.141	0.136	0.399	0.522
Bola3	Lias	2112704	2098074	10090.ENSMUSP00000118348	10090.ENSMUSP00000031101	0	0	0	0	0.053	0.102	0	0.483	0.522
Prdx3	Ndufs2	2096473	2094162	10090.ENSMUSP00000025961	10090.ENSMUSP00000013737	0	0	0	0	0.510	0	0	0.063	0.522
Prkx	Rasl11a	2101259	2098259	10090.ENSMUSP00000045304	10090.ENSMUSP00000031646	0	0	0	0	0.055	0.141	0.136	0.399	0.522
Etfdh	Echs1	2097492	2096640	10090.ENSMUSP00000029386	10090.ENSMUSP00000026538	0.046	0	0	0	0.376	0	0	0.262	0.522
Gldc	Aco2	2096408	2095732	10090.ENSMUSP00000025778	10090.ENSMUSP00000023116	0	0	0	0	0.067	0	0	0.509	0.522
Ireb2	Gldc	2099264	2096408	10090.ENSMUSP00000034843	10090.ENSMUSP00000025778	0	0	0	0	0.067	0	0	0.509	0.522
Mrps21	Ndufb3	2104883	2096820	10090.ENSMUSP00000066990	10090.ENSMUSP00000027193	0	0	0	0	0.521	0	0	0	0.521
Uqcrc2	Vdac3	2098706	2093985	10090.ENSMUSP00000033176	10090.ENSMUSP00000009036	0	0	0	0	0.450	0.115	0	0.093	0.521
Eprs	Cds1	2101362	2098129	10090.ENSMUSP00000045841	10090.ENSMUSP00000031273	0.351	0	0	0	0.064	0	0	0.276	0.521
Atp5j2	Cox7b	2113156	2098819	10090.ENSMUSP00000125504	10090.ENSMUSP00000033582	0	0	0	0	0.335	0	0	0.309	0.521
Ehmt1	Zfpm2	2110456	2102361	10090.ENSMUSP00000100002	10090.ENSMUSP00000051335	0	0	0	0	0.100	0.163	0.153	0.338	0.521
Gpx4	Uqcr11	2109063	2094847	10090.ENSMUSP00000094863	10090.ENSMUSP00000020372	0	0	0	0	0.521	0	0	0.041	0.521
Lor	Cdsn	2102493	2101888	10090.ENSMUSP00000052128	10090.ENSMUSP00000048596	0	0	0	0	0.113	0	0	0.483	0.521
Aldh6a1	Aldh3a1	2107427	2094625	10090.ENSMUSP00000082288	10090.ENSMUSP00000019246	0	0	0	0.659	0.086	0.112	0.385	0.370	0.520
Cycs	Uqcr11	2113054	2094847	10090.ENSMUSP00000124523	10090.ENSMUSP00000020372	0	0	0	0	0.209	0.415	0	0.046	0.520
Acadm	Aifm1	2105717	2100491	10090.ENSMUSP00000072483	10090.ENSMUSP00000041104	0.046	0	0	0	0.155	0	0.383	0.149	0.520
Tpi1	Gldc	2114050	2096408	10090.ENSMUSP00000130858	10090.ENSMUSP00000025778	0	0	0	0	0.056	0	0	0.513	0.520
Pdk4	Pparg	2094683	2093113	10090.ENSMUSP00000019721	10090.ENSMUSP00000000450	0	0	0	0	0	0.062	0	0.510	0.520
Ndufs8	Sdhd	2106101	2093066	10090.ENSMUSP00000074600	10090.ENSMUSP00000000175	0	0	0	0	0.380	0	0	0.255	0.519
Tpi1	Fbp2	2114050	2095330	10090.ENSMUSP00000130858	10090.ENSMUSP00000021907	0.058	0	0	0	0.089	0	0	0.485	0.519
Pdxp	Gnpda2	2107950	2098080	10090.ENSMUSP00000086796	10090.ENSMUSP00000031117	0.076	0	0	0	0	0	0.447	0.135	0.519
Cycs	Cox6b2	2113054	2104606	10090.ENSMUSP00000124523	10090.ENSMUSP00000064988	0	0	0	0	0.328	0.045	0	0.312	0.519
Figf	Fos	2098869	2095256	10090.ENSMUSP00000033751	10090.ENSMUSP00000021674	0	0	0	0	0	0	0	0.518	0.518
Cox7a1	Fabp3	2109391	2105389	10090.ENSMUSP00000096193	10090.ENSMUSP00000070709	0	0	0	0	0.432	0	0	0.187	0.518
Oas1g	Oasl1	2107572	2098225	10090.ENSMUSP00000083555	10090.ENSMUSP00000031540	0	0	0	0.861	0.483	0	0	0.499	0.518
Cox6b1	2010107E04Rik	2106207	2095271	10090.ENSMUSP00000075150	10090.ENSMUSP00000021719	0	0	0	0	0.518	0	0	0	0.518
AI314180	Psmb5	2110432	2095630	10090.ENSMUSP00000099953	10090.ENSMUSP00000022803	0	0	0	0	0	0.494	0	0.087	0.518
Trp63	Fgf10	2112089	2095442	10090.ENSMUSP00000110965	10090.ENSMUSP00000022246	0	0	0	0	0	0	0	0.518	0.518
Serping1	Serpina3n	2095997	2095198	10090.ENSMUSP00000023994	10090.ENSMUSP00000021506	0	0	0.525	0.695	0.355	0	0	0.408	0.517
Aldh1a7	Etfb	2096362	2093634	10090.ENSMUSP00000025656	10090.ENSMUSP00000004729	0.046	0	0	0	0.104	0	0.471	0.059	0.517
Hykk	Psma4	2100285	2099266	10090.ENSMUSP00000039980	10090.ENSMUSP00000034848	0	0	0	0	0	0	0	0.517	0.517
Acsl1	Dgat2	2098971	2098645	10090.ENSMUSP00000034046	10090.ENSMUSP00000033001	0	0	0	0	0.285	0	0	0.351	0.517
Helz2	Oas2	2111161	2103855	10090.ENSMUSP00000104459	10090.ENSMUSP00000060082	0	0	0	0	0.426	0.092	0	0.148	0.517
Ndufb2	Cox6c	2112478	2094202	10090.ENSMUSP00000114095	10090.ENSMUSP00000014457	0	0	0	0	0.450	0	0	0.158	0.517
Ndufa9	Cox6b1	2107791	2106207	10090.ENSMUSP00000085523	10090.ENSMUSP00000075150	0	0	0	0	0.381	0.115	0	0.187	0.516
Retsat	Fh1	2105077	2097011	10090.ENSMUSP00000068568	10090.ENSMUSP00000027810	0	0	0	0	0.091	0	0.484	0.051	0.516
Fos	Ccng1	2095256	2094916	10090.ENSMUSP00000021674	10090.ENSMUSP00000020576	0	0	0	0	0	0.115	0.166	0.398	0.516
F10	Serpina3n	2098892	2095198	10090.ENSMUSP00000033821	10090.ENSMUSP00000021506	0.083	0	0	0	0.156	0.167	0.215	0.191	0.516
Slpi	Lcn2	2111250	2102810	10090.ENSMUSP00000104992	10090.ENSMUSP00000053962	0	0	0	0	0.121	0	0	0.471	0.516
Icam1	Pparg	2107578	2093113	10090.ENSMUSP00000083587	10090.ENSMUSP00000000450	0	0	0	0	0	0	0	0.516	0.516
Atp5f1	Vdac3	2112322	2093985	10090.ENSMUSP00000113022	10090.ENSMUSP00000009036	0	0	0	0	0.415	0.115	0	0.141	0.516
Helz2	Dhx58	2111161	2094473	10090.ENSMUSP00000104459	10090.ENSMUSP00000017974	0	0	0	0	0.398	0.185	0	0.093	0.516
Scamp2	Ddost	2099970	2097885	10090.ENSMUSP00000038350	10090.ENSMUSP00000030538	0	0	0	0	0.089	0.491	0	0	0.516
Eci2	Vat1	2114194	2101839	10090.ENSMUSP00000131735	10090.ENSMUSP00000048350	0	0	0	0	0.055	0	0.458	0.130	0.515
Uncx	Vezf1	2098215	2094521	10090.ENSMUSP00000031523	10090.ENSMUSP00000018521	0	0	0	0	0	0.099	0	0.484	0.515
Gata3	Bmp4	2110477	2105936	10090.ENSMUSP00000100041	10090.ENSMUSP00000073720	0	0	0	0	0.067	0.062	0.173	0.409	0.515
Gpd2	Fh1	2097124	2097011	10090.ENSMUSP00000028167	10090.ENSMUSP00000027810	0	0	0	0	0.054	0	0.383	0.235	0.515
Tnni2	Smpx	2110762	2101871	10090.ENSMUSP00000101591	10090.ENSMUSP00000048522	0	0	0	0	0.392	0	0	0.235	0.515
Irf7	Ifitm3	2096662	2096659	10090.ENSMUSP00000026571	10090.ENSMUSP00000026565	0	0	0	0	0.288	0	0	0.346	0.515
Aco2	Pdk4	2095732	2094683	10090.ENSMUSP00000023116	10090.ENSMUSP00000019721	0	0	0	0	0.104	0.115	0.383	0.125	0.515
Oas1g	Mrps15	2107572	2097925	10090.ENSMUSP00000083555	10090.ENSMUSP00000030675	0	0	0	0	0.230	0.364	0	0.088	0.514
Cox7a1	Cidea	2109391	2096285	10090.ENSMUSP00000096193	10090.ENSMUSP00000025404	0	0	0	0	0.135	0	0	0.461	0.514
Mcee	Dhcr24	2101736	2099919	10090.ENSMUSP00000047855	10090.ENSMUSP00000038063	0.053	0	0	0	0.055	0	0.484	0.072	0.514
Ndufa9	Etfa	2107791	2099275	10090.ENSMUSP00000085523	10090.ENSMUSP00000034866	0	0	0	0	0.486	0	0	0.093	0.514
Oasl2	Mrps15	2098226	2097925	10090.ENSMUSP00000031542	10090.ENSMUSP00000030675	0	0	0	0	0.230	0.364	0	0.088	0.514
Immt	Cox17	2104756	2102836	10090.ENSMUSP00000066181	10090.ENSMUSP00000054086	0	0	0	0	0.050	0	0	0.510	0.514
Oasl1	Mrps15	2098225	2097925	10090.ENSMUSP00000031540	10090.ENSMUSP00000030675	0	0	0	0	0.230	0.364	0	0.088	0.514
Vat1	Pdha1	2101839	2098841	10090.ENSMUSP00000048350	10090.ENSMUSP00000033662	0	0	0	0	0.050	0	0.484	0.089	0.514
Xrcc6	Cav1	2105075	2093925	10090.ENSMUSP00000068559	10090.ENSMUSP00000007799	0	0	0	0	0	0	0	0.514	0.514
Mcee	Aifm1	2101736	2100491	10090.ENSMUSP00000047855	10090.ENSMUSP00000041104	0	0	0	0	0.050	0	0.461	0.128	0.514
Oas2	Mrps15	2103855	2097925	10090.ENSMUSP00000060082	10090.ENSMUSP00000030675	0	0	0	0	0.230	0.364	0	0.088	0.514
Icam1	Fos	2107578	2095256	10090.ENSMUSP00000083587	10090.ENSMUSP00000021674	0	0	0	0	0	0	0	0.514	0.514
Cycs	Cox8b	2113054	2096656	10090.ENSMUSP00000124523	10090.ENSMUSP00000026561	0	0	0	0	0	0.415	0	0.204	0.514
Otx2	Foxa1	2112422	2100494	10090.ENSMUSP00000113690	10090.ENSMUSP00000041118	0	0	0	0	0.050	0.107	0	0.474	0.514
Eci2	Hbb-b2	2114194	2109278	10090.ENSMUSP00000131735	10090.ENSMUSP00000095794	0.046	0	0	0	0	0	0.484	0.092	0.513
Aldh6a1	Sdhb	2107427	2094041	10090.ENSMUSP00000082288	10090.ENSMUSP00000010007	0	0	0	0	0.120	0	0.462	0.054	0.513
Vat1	Eci1	2101839	2096139	10090.ENSMUSP00000048350	10090.ENSMUSP00000024946	0	0	0	0	0.051	0	0.458	0.130	0.513
Selplg	Vwf	2110008	2093314	10090.ENSMUSP00000098436	10090.ENSMUSP00000001995	0	0	0	0	0	0	0	0.513	0.513
Vat1	Echs1	2101839	2096640	10090.ENSMUSP00000048350	10090.ENSMUSP00000026538	0	0	0	0	0.051	0	0.458	0.130	0.513
Zeb2	Twist2	2097143	2093931	10090.ENSMUSP00000028229	10090.ENSMUSP00000007949	0	0	0	0	0	0	0	0.513	0.513
Hbb-b2	Echs1	2109278	2096640	10090.ENSMUSP00000095794	10090.ENSMUSP00000026538	0.046	0	0	0	0	0	0.484	0.092	0.513
Tpi1	Sod2	2114050	2093880	10090.ENSMUSP00000130858	10090.ENSMUSP00000007012	0.089	0	0	0	0.142	0.115	0	0.378	0.513
Hbb-b2	Eci1	2109278	2096139	10090.ENSMUSP00000095794	10090.ENSMUSP00000024946	0.046	0	0	0	0	0	0.484	0.092	0.513
Tle1	Foxa1	2105716	2100494	10090.ENSMUSP00000072481	10090.ENSMUSP00000041118	0	0	0	0	0.042	0.115	0	0.470	0.512
Acaa2	Scp2	2099788	2097824	10090.ENSMUSP00000037348	10090.ENSMUSP00000030340	0	0	0	0.639	0.388	0.198	0	0.165	0.512
Ehmt1	Hist1h2ak	2110456	2106041	10090.ENSMUSP00000100002	10090.ENSMUSP00000074310	0	0	0	0	0.053	0.290	0	0.333	0.512
Pdk4	Dbt	2094683	2093100	10090.ENSMUSP00000019721	10090.ENSMUSP00000000349	0.046	0	0	0	0.049	0.475	0	0.098	0.512
Hspe1	Sdhd	2106123	2093066	10090.ENSMUSP00000074724	10090.ENSMUSP00000000175	0	0	0	0	0.444	0	0	0.156	0.512
Ndufb5	Etfa	2112532	2099275	10090.ENSMUSP00000114963	10090.ENSMUSP00000034866	0	0	0	0	0.498	0	0	0.067	0.512
Dhcr24	Aldh1a7	2099919	2096362	10090.ENSMUSP00000038063	10090.ENSMUSP00000025656	0.056	0	0	0	0.095	0	0.420	0.131	0.512
Hspd1	Aldh18a1	2096797	2096478	10090.ENSMUSP00000027123	10090.ENSMUSP00000025979	0.071	0	0	0	0.091	0	0	0.469	0.512
Etfa	Pdhb	2099275	2095447	10090.ENSMUSP00000034866	10090.ENSMUSP00000022268	0.046	0	0	0	0.346	0.110	0	0.225	0.512
Aqp3	Pparg	2103009	2093113	10090.ENSMUSP00000055110	10090.ENSMUSP00000000450	0	0	0	0	0.042	0	0	0.511	0.512
Ndufa8	Suclg1	2104649	2104618	10090.ENSMUSP00000065352	10090.ENSMUSP00000065113	0	0	0	0	0.484	0	0	0.093	0.511
Gria1	Fosb	2101106	2093526	10090.ENSMUSP00000044494	10090.ENSMUSP00000003640	0	0	0	0	0	0	0.372	0.254	0.511
[truncated: 945 more rows]
