# Supplementary material for: Cmah deficiency may lead to age-related hearing loss by influencing miRNA-PPAR mediated signaling pathway
Source: PeerJ. 2019 May 17;7:e6856. doi: 10.7717/peerj.6856 (PMC6526899; doi:10.7717/peerj.6856)
Supplement: Supplemental Information 4 [file peerj-07-6856-s004.xlsx]

## Sheet: Sheet1
Gene	EntrezID	RefseqID	miRNA	MIMATid	miRWalk	Microt4	miRanda	miRDB	miRMap	miRNAMap	RNA22	RNAhybrid	Targetscan	SUM
Acadm	11364	NM_007382	mmu-miR-19a-3p	MIMAT0000651	1	1	1	1	1	1	1	1	1	9
Acadm	11364	NM_007382	mmu-miR-19b-3p	MIMAT0000513	1	1	1	1	1	1	1	1	1	9
Acsl1	14081	NM_007981	mmu-miR-134-5p	MIMAT0000146	1	1	1	1	1	1	1	1	1	9
Acsl1	14081	NM_007981	mmu-miR-181a-5p	MIMAT0000210	1	1	1	1	1	1	1	1	1	9
Acsl1	14081	NM_007981	mmu-miR-181b-5p	MIMAT0000673	1	1	1	1	1	1	1	1	1	9
Acsl1	14081	NM_007981	mmu-miR-181c-5p	MIMAT0000674	1	1	1	1	1	1	1	1	1	9
Acsl1	14081	NM_007981	mmu-miR-181d-5p	MIMAT0004324	1	1	1	1	1	1	1	1	1	9
Acsl1	14081	NM_007981	mmu-miR-205-5p	MIMAT0000238	1	1	1	1	1	1	1	1	1	9
Acsl1	14081	NM_007981	mmu-miR-218-5p	MIMAT0000663	1	1	1	1	1	1	1	1	1	9
Acsl1	14081	NM_007981	mmu-miR-34a-5p	MIMAT0000542	1	1	1	1	1	1	1	1	1	9
Acsl1	14081	NM_007981	mmu-miR-34b-5p	MIMAT0000382	1	1	1	1	1	1	1	1	1	9
Acsl1	14081	NM_007981	mmu-miR-34c-5p	MIMAT0000381	1	1	1	1	1	1	1	1	1	9
Acsl1	14081	NM_007981	mmu-miR-449a-5p	MIMAT0001542	1	1	1	1	1	1	1	1	1	9
Acsl1	14081	NM_007981	mmu-miR-449b	MIMAT0005447	1	1	1	1	1	1	1	1	1	9
Acsl1	14081	NM_007981	mmu-miR-449c-5p	MIMAT0003460	1	1	1	1	1	1	1	1	1	9
Aldh18a1	56454	NM_019698	mmu-miR-122-5p	MIMAT0000246	1	1	1	1	1	1	1	1	1	9
Fos	14281	NM_010234	mmu-miR-221-3p	MIMAT0000669	1	1	1	1	1	1	1	1	1	9
Fos	14281	NM_010234	mmu-miR-222-3p	MIMAT0000670	1	1	1	1	1	1	1	1	1	9
Gldc	104174	NM_138595	mmu-miR-30a-5p	MIMAT0000128	1	1	1	1	1	1	1	1	1	9
Gldc	104174	NM_138595	mmu-miR-30d-5p	MIMAT0000515	1	1	1	1	1	1	1	1	1	9
Gldc	104174	NM_138595	mmu-miR-30e-5p	MIMAT0000248	1	1	1	1	1	1	1	1	1	9
Gldc	104174	NM_138595	mmu-miR-338-3p	MIMAT0000582	1	1	1	1	1	1	1	1	1	9
Hadhb	231086	NM_145558	mmu-miR-33-5p	MIMAT0000667	1	1	1	1	1	1	1	1	1	9
Hspd1	15510	NM_010477	mmu-miR-677-5p	MIMAT0003451	1	1	1	1	1	1	1	1	1	9
Ndufs4	17993	NM_010887	mmu-miR-670-5p	MIMAT0003736	1	1	1	1	1	1	1	1	1	9
Pparg	19016	NM_001127330	mmu-miR-130b-3p	MIMAT0000387	1	1	1	1	1	1	1	1	1	9
Pparg	19016	NM_001127330	mmu-miR-27a-3p	MIMAT0000537	1	1	1	1	1	1	1	1	1	9
Pparg	19016	NM_001127330	mmu-miR-27b-3p	MIMAT0000126	1	1	1	1	1	1	1	1	1	9
Pparg	19016	NM_001127330	mmu-miR-721	MIMAT0003515	1	1	1	1	1	1	1	1	1	9
Acadl	11363	NM_007381	mmu-miR-26a-5p	MIMAT0000533	1	1	1	1	1	1	1	1	1	9
Cav1	12389	NM_001243064	mmu-miR-107-3p	MIMAT0000647	1	1	1	1	1	1	1	1	1	9
Cav1	12389	NM_001243064	mmu-miR-30a-3p	MIMAT0000129	1	1	1	1	1	1	1	1	1	9
Cav1	12389	NM_001243064	mmu-miR-30e-3p	MIMAT0000249	1	1	1	1	1	1	1	1	1	9
Cav1	12389	NM_001243064	mmu-miR-694	MIMAT0003474	1	1	1	1	1	1	1	1	1	9
Figf	14205	NM_010216	mmu-miR-34a-5p	MIMAT0000542	1	1	1	1	1	1	1	1	1	9
Figf	14205	NM_010216	mmu-miR-34b-5p	MIMAT0000382	1	1	1	1	1	1	1	1	1	9
Figf	14205	NM_010216	mmu-miR-34c-5p	MIMAT0000381	1	1	1	1	1	1	1	1	1	9
Figf	14205	NM_010216	mmu-miR-449a-5p	MIMAT0001542	1	1	1	1	1	1	1	1	1	9
Figf	14205	NM_010216	mmu-miR-449b	MIMAT0005447	1	1	1	1	1	1	1	1	1	9
Figf	14205	NM_010216	mmu-miR-449c-5p	MIMAT0003460	1	1	1	1	1	1	1	1	1	9
Foxa1	15375	NM_008259	mmu-miR-142-5p	MIMAT0000154	1	1	1	1	1	1	1	1	1	9
Foxa1	15375	NM_008259	mmu-miR-210-3p	MIMAT0000658	1	1	1	1	1	1	1	1	1	9
Gad1	14415	NM_008077	mmu-let-7g-3p	MIMAT0004519	1	1	1	1	1	1	1	1	1	9
Gad1	14415	NM_008077	mmu-miR-361-5p	MIMAT0000704	1	1	1	1	1	1	1	1	1	9
Gad1	14415	NM_008077	mmu-miR-692	MIMAT0003471	1	1	1	1	1	1	1	1	1	9
Gpd2	14571	NM_001145820	mmu-miR-182-5p	MIMAT0000211	1	1	1	1	1	1	1	1	1	9
Gpd2	14571	NM_001145820	mmu-miR-185-5p	MIMAT0000214	1	1	1	1	1	1	1	1	1	9
Gpd2	14571	NM_001145820	mmu-miR-206-3p	MIMAT0000239	1	1	1	1	1	1	1	1	1	9
Gpd2	14571	NM_001145820	mmu-miR-211-5p	MIMAT0000668	1	1	1	1	1	1	1	1	1	9
Gpd2	14571	NM_001145820	mmu-miR-671-5p	MIMAT0003731	1	1	1	1	1	1	1	1	1	9
Gpd2	14571	NM_001145820	mmu-miR-692	MIMAT0003471	1	1	1	1	1	1	1	1	1	9
Gria1	14799	NM_001113325	mmu-miR-136-5p	MIMAT0000148	1	1	1	1	1	1	1	1	1	9
Gria1	14799	NM_001113325	mmu-miR-762	MIMAT0003892	1	1	1	1	1	1	1	1	1	9
Gria1	14799	NM_001113325	mmu-miR-96-5p	MIMAT0000541	1	1	1	1	1	1	1	1	1	9
Gria1	14799	NM_008165	mmu-miR-136-5p	MIMAT0000148	1	1	1	1	1	1	1	1	1	9
Gria1	14799	NM_008165	mmu-miR-762	MIMAT0003892	1	1	1	1	1	1	1	1	1	9
Gria1	14799	NM_008165	mmu-miR-96-5p	MIMAT0000541	1	1	1	1	1	1	1	1	1	9
Hspa2	15512	NM_008301	mmu-miR-693-3p	MIMAT0004189	1	1	1	1	1	1	1	1	1	9
Hspa2	15512	NM_008301	mmu-miR-706	MIMAT0003496	1	1	1	1	1	1	1	1	1	9
Hspa2	15512	NM_008301	mmu-miR-96-5p	MIMAT0000541	1	1	1	1	1	1	1	1	1	9
Idh1	15926	NM_001111320	mmu-miR-151-3p	MIMAT0000161	1	1	1	1	1	1	1	1	1	9
Idh1	15926	NM_001111320	mmu-miR-181b-5p	MIMAT0000673	1	1	1	1	1	1	1	1	1	9
Idh1	15926	NM_001111320	mmu-miR-181d-5p	MIMAT0004324	1	1	1	1	1	1	1	1	1	9
Idh1	15926	NM_001111320	mmu-miR-214-3p	MIMAT0000661	1	1	1	1	1	1	1	1	1	9
Idh1	15926	NM_001111320	mmu-miR-761	MIMAT0003893	1	1	1	1	1	1	1	1	1	9
Ireb2	64602	NM_022655	mmu-miR-17-3p	MIMAT0000650	1	1	1	1	1	1	1	1	1	9
Ireb2	64602	NM_022655	mmu-miR-29a-3p	MIMAT0000535	1	1	1	1	1	1	1	1	1	9
Ireb2	64602	NM_022655	mmu-miR-29c-3p	MIMAT0000536	1	1	1	1	1	1	1	1	1	9
Ireb2	64602	NM_022655	mmu-miR-338-3p	MIMAT0000582	1	1	1	1	1	1	1	1	1	9
Ireb2	64602	NM_022655	mmu-miR-682	MIMAT0003459	1	1	1	1	1	1	1	1	1	9
Mrpl42	67270	NM_026065	mmu-miR-330-3p	MIMAT0000569	1	1	1	1	1	1	1	1	1	9
Scp2	20280	NM_011327	mmu-miR-201-5p	MIMAT0000234	1	1	1	1	1	1	1	1	1	9
Scp2	20280	NM_011327	mmu-miR-330-3p	MIMAT0000569	1	1	1	1	1	1	1	1	1	9
Vdac3	22335	NM_001198998	mmu-miR-322-3p	MIMAT0000549	1	1	1	1	1	1	1	1	1	9
C2cd3	277939	NM_001017985	mmu-miR-31-5p	MIMAT0000538	1	1	1	1	1	1	1	1	1	9
Ddx5	13207	NM_007840	mmu-miR-1a-3p	MIMAT0000123	1	1	1	1	1	1	1	1	1	9
Ddx5	13207	NM_007840	mmu-miR-20b-5p	MIMAT0003187	1	1	1	1	1	1	1	1	1	9
Ddx5	13207	NM_007840	mmu-miR-682	MIMAT0003459	1	1	1	1	1	1	1	1	1	9
Elavl2	15569	NM_001177883	mmu-miR-106a-5p	MIMAT0000385	1	1	1	1	1	1	1	1	1	9
Elavl2	15569	NM_001177883	mmu-miR-106b-5p	MIMAT0000386	1	1	1	1	1	1	1	1	1	9
Elavl2	15569	NM_001177883	mmu-miR-10a-5p	MIMAT0000648	1	1	1	1	1	1	1	1	1	9
Elavl2	15569	NM_001177883	mmu-miR-139-5p	MIMAT0000656	1	1	1	1	1	1	1	1	1	9
Elavl2	15569	NM_001177883	mmu-miR-141-3p	MIMAT0000153	1	1	1	1	1	1	1	1	1	9
Elavl2	15569	NM_001177883	mmu-miR-200a-3p	MIMAT0000519	1	1	1	1	1	1	1	1	1	9
Elavl2	15569	NM_001177883	mmu-miR-291a-3p	MIMAT0000368	1	1	1	1	1	1	1	1	1	9
Elavl2	15569	NM_001177883	mmu-miR-291a-5p	MIMAT0000367	1	1	1	1	1	1	1	1	1	9
Elavl2	15569	NM_001177883	mmu-miR-294-3p	MIMAT0000372	1	1	1	1	1	1	1	1	1	9
Elavl2	15569	NM_001177883	mmu-miR-295-3p	MIMAT0000373	1	1	1	1	1	1	1	1	1	9
Elavl2	15569	NM_001177883	mmu-miR-330-3p	MIMAT0000569	1	1	1	1	1	1	1	1	1	9
Elavl2	15569	NM_001177883	mmu-miR-485-3p	MIMAT0003129	1	1	1	1	1	1	1	1	1	9
Elavl2	15569	NM_001177883	mmu-miR-486-5p	MIMAT0003130	1	1	1	1	1	1	1	1	1	9
Elavl2	15569	NM_001177883	mmu-miR-500-3p	MIMAT0003507	1	1	1	1	1	1	1	1	1	9
Elavl2	15569	NM_001177883	mmu-miR-501-3p	MIMAT0003509	1	1	1	1	1	1	1	1	1	9
Elavl2	15569	NM_001177883	mmu-miR-542-3p	MIMAT0003172	1	1	1	1	1	1	1	1	1	9
Fgf10	14165	NM_008002	mmu-miR-132-3p	MIMAT0000144	1	1	1	1	1	1	1	1	1	9
Fgf10	14165	NM_008002	mmu-miR-212-3p	MIMAT0000659	1	1	1	1	1	1	1	1	1	9
Fgf10	14165	NM_008002	mmu-miR-297a-5p	MIMAT0000375	1	1	1	1	1	1	1	1	1	9
Fgf10	14165	NM_008002	mmu-miR-297b-5p	MIMAT0003480	1	1	1	1	1	1	1	1	1	9
Fgf10	14165	NM_008002	mmu-miR-30a-3p	MIMAT0000129	1	1	1	1	1	1	1	1	1	9
Fgf10	14165	NM_008002	mmu-miR-338-3p	MIMAT0000582	1	1	1	1	1	1	1	1	1	9
Kat7	217127	NM_001195003	mmu-miR-130b-3p	MIMAT0000387	1	1	1	1	1	1	1	1	1	9
Kat7	217127	NM_001195003	mmu-miR-134-5p	MIMAT0000146	1	1	1	1	1	1	1	1	1	9
Kat7	217127	NM_001195003	mmu-miR-152-3p	MIMAT0000162	1	1	1	1	1	1	1	1	1	9
Kat7	217127	NM_001195003	mmu-miR-22-3p	MIMAT0000531	1	1	1	1	1	1	1	1	1	9
Kat7	217127	NM_001195003	mmu-miR-301a-3p	MIMAT0000379	1	1	1	1	1	1	1	1	1	9
Kat7	217127	NM_001195003	mmu-miR-301b-3p	MIMAT0004186	1	1	1	1	1	1	1	1	1	9
Kat7	217127	NM_001195003	mmu-miR-335-5p	MIMAT0000766	1	1	1	1	1	1	1	1	1	9
Kat7	217127	NM_001195003	mmu-miR-709	MIMAT0003499	1	1	1	1	1	1	1	1	1	9
Kat7	217127	NM_001195003	mmu-miR-712-5p	MIMAT0003502	1	1	1	1	1	1	1	1	1	9
Kat7	217127	NM_001195003	mmu-miR-721	MIMAT0003515	1	1	1	1	1	1	1	1	1	9
Lpar4	78134	NM_175271	mmu-miR-192-5p	MIMAT0000517	1	1	1	1	1	1	1	1	1	9
Lpar4	78134	NM_175271	mmu-miR-199a-3p	MIMAT0000230	1	1	1	1	1	1	1	1	1	9
Lpar4	78134	NM_175271	mmu-miR-215-5p	MIMAT0000904	1	1	1	1	1	1	1	1	1	9
Lpar4	78134	NM_175271	mmu-miR-323-3p	MIMAT0000551	1	1	1	1	1	1	1	1	1	9
Lpar4	78134	NM_175271	mmu-miR-547-3p	MIMAT0003173	1	1	1	1	1	1	1	1	1	9
Lpar4	78134	NM_175271	mmu-miR-670-5p	MIMAT0003736	1	1	1	1	1	1	1	1	1	9
Slc2a1	20525	NM_011400	mmu-miR-148a-3p	MIMAT0000516	1	1	1	1	1	1	1	1	1	9
Slc2a1	20525	NM_011400	mmu-miR-148b-3p	MIMAT0000580	1	1	1	1	1	1	1	1	1	9
Slc2a1	20525	NM_011400	mmu-miR-152-3p	MIMAT0000162	1	1	1	1	1	1	1	1	1	9
Slc2a1	20525	NM_011400	mmu-miR-370-3p	MIMAT0001095	1	1	1	1	1	1	1	1	1	9
Tjp2	21873	NM_001198985	mmu-miR-133a-3p	MIMAT0000145	1	1	1	1	1	1	1	1	1	9
Tjp2	21873	NM_001198985	mmu-miR-133b-3p	MIMAT0000769	1	1	1	1	1	1	1	1	1	9
Tpbg	21983	NM_011627	mmu-miR-709	MIMAT0003499	1	1	1	1	1	1	1	1	1	9
Atp6v1a	11964	NM_007508	mmu-miR-206-3p	MIMAT0000239	1	1	1	1	1	1	1	1	1	9
Atp6v1a	11964	NM_007508	mmu-miR-23a-3p	MIMAT0000532	1	1	1	1	1	1	1	1	1	9
Atp6v1a	11964	NM_007508	mmu-miR-23b-3p	MIMAT0000125	1	1	1	1	1	1	1	1	1	9
Atp6v1a	11964	NM_007508	mmu-miR-495-3p	MIMAT0003456	1	1	1	1	1	1	1	1	1	9
Bcl6	12053	NM_009744	mmu-miR-339-5p	MIMAT0000584	1	1	1	1	1	1	1	1	1	9
Bcl6	12053	NM_009744	mmu-miR-9-5p	MIMAT0000142	1	1	1	1	1	1	1	1	1	9
Col17a1	12821	NM_007732	mmu-miR-302c-3p	MIMAT0003376	1	1	1	1	1	1	1	1	1	9
Ctsk	13038	NM_007802	mmu-miR-7a-5p	MIMAT0000677	1	1	1	1	1	1	1	1	1	9
Ctsk	13038	NM_007802	mmu-miR-7b-5p	MIMAT0000678	1	1	1	1	1	1	1	1	1	9
Ddost	13200	NM_007838	mmu-miR-15a-5p	MIMAT0000526	1	1	1	1	1	1	1	1	1	9
Ddost	13200	NM_007838	mmu-miR-322-5p	MIMAT0000548	1	1	1	1	1	1	1	1	1	9
Ddx3y	26900	NM_012008	mmu-miR-200c-3p	MIMAT0000657	1	1	1	1	1	1	1	1	1	9
Ddx3y	26900	NM_012008	mmu-miR-297a-5p	MIMAT0000375	1	1	1	1	1	1	1	1	1	9
Ddx3y	26900	NM_012008	mmu-miR-297b-5p	MIMAT0003480	1	1	1	1	1	1	1	1	1	9
Ddx3y	26900	NM_012008	mmu-miR-363-3p	MIMAT0000708	1	1	1	1	1	1	1	1	1	9
Etv5	104156	NM_023794	mmu-miR-297a-5p	MIMAT0000375	1	1	1	1	1	1	1	1	1	9
Etv5	104156	NM_023794	mmu-miR-297b-5p	MIMAT0003480	1	1	1	1	1	1	1	1	1	9
Etv5	104156	NM_023794	mmu-miR-704	MIMAT0003494	1	1	1	1	1	1	1	1	1	9
Gnpda2	67980	NM_001038015	mmu-miR-122-5p	MIMAT0000246	1	1	1	1	1	1	1	1	1	9
Gnpda2	67980	NM_001038015	mmu-miR-488-3p	MIMAT0003450	1	1	1	1	1	1	1	1	1	9
Map3k6	53608	NM_016693	mmu-miR-142-3p	MIMAT0000155	1	1	1	1	1	1	1	1	1	9
Pepd	18624	NM_008820	mmu-miR-497-5p	MIMAT0003453	1	1	1	1	1	1	1	1	1	9
Ralbp1	19765	NM_009067	mmu-miR-130a-3p	MIMAT0000141	1	1	1	1	1	1	1	1	1	9
Ralbp1	19765	NM_009067	mmu-miR-130b-3p	MIMAT0000387	1	1	1	1	1	1	1	1	1	9
Ralbp1	19765	NM_009067	mmu-miR-148b-3p	MIMAT0000580	1	1	1	1	1	1	1	1	1	9
Ralbp1	19765	NM_009067	mmu-miR-301b-3p	MIMAT0004186	1	1	1	1	1	1	1	1	1	9
Ralbp1	19765	NM_009067	mmu-miR-667-3p	MIMAT0003734	1	1	1	1	1	1	1	1	1	9
Ralbp1	19765	NM_009067	mmu-miR-709	MIMAT0003499	1	1	1	1	1	1	1	1	1	9
Ralbp1	19765	NM_009067	mmu-miR-721	MIMAT0003515	1	1	1	1	1	1	1	1	1	9
Slc12a8	171286	NM_134251	mmu-miR-124-3p	MIMAT0000134	1	1	1	1	1	1	1	1	1	9
Slc12a8	171286	NM_134251	mmu-miR-671-5p	MIMAT0003731	1	1	1	1	1	1	1	1	1	9
Spred1	114715	NM_033524	mmu-miR-188-5p	MIMAT0000217	1	1	1	1	1	1	1	1	1	9
Spred1	114715	NM_033524	mmu-miR-1a-3p	MIMAT0000123	1	1	1	1	1	1	1	1	1	9
Spred1	114715	NM_033524	mmu-miR-204-5p	MIMAT0000237	1	1	1	1	1	1	1	1	1	9
Spred1	114715	NM_033524	mmu-miR-206-3p	MIMAT0000239	1	1	1	1	1	1	1	1	1	9
Spred1	114715	NM_033524	mmu-miR-211-5p	MIMAT0000668	1	1	1	1	1	1	1	1	1	9
Spred1	114715	NM_033524	mmu-miR-31-5p	MIMAT0000538	1	1	1	1	1	1	1	1	1	9
Spred1	114715	NM_033524	mmu-miR-374b-5p	MIMAT0003727	1	1	1	1	1	1	1	1	1	9
Spred1	114715	NM_033524	mmu-miR-694	MIMAT0003474	1	1	1	1	1	1	1	1	1	9
Tle1	21885	NM_011599	mmu-let-7b-3p	MIMAT0004621	1	1	1	1	1	1	1	1	1	9
Tle1	21885	NM_011599	mmu-miR-320-3p	MIMAT0000666	1	1	1	1	1	1	1	1	1	9
Tle1	21885	NM_011599	mmu-miR-496a-3p	MIMAT0003738	1	1	1	1	1	1	1	1	1	9
Usp21	30941	NM_013919	mmu-miR-298-5p	MIMAT0000376	1	1	1	1	1	1	1	1	1	9
Vezf1	22344	NM_016686	mmu-miR-129-5p	MIMAT0000209	1	1	1	1	1	1	1	1	1	9
Vezf1	22344	NM_016686	mmu-miR-448-3p	MIMAT0001533	1	1	1	1	1	1	1	1	1	9
Vezf1	22344	NM_016686	mmu-miR-485-3p	MIMAT0003129	1	1	1	1	1	1	1	1	1	9
Vezf1	22344	NM_016686	mmu-miR-495-3p	MIMAT0003456	1	1	1	1	1	1	1	1	1	9
Vezf1	22344	NM_016686	mmu-miR-687	MIMAT0003466	1	1	1	1	1	1	1	1	1	9
Aqp4	11829	NM_009700	mmu-let-7a-5p	MIMAT0000521	1	1	1	1	1	1	1	1	1	9
Aqp4	11829	NM_009700	mmu-let-7b-5p	MIMAT0000522	1	1	1	1	1	1	1	1	1	9
Aqp4	11829	NM_009700	mmu-let-7c-5p	MIMAT0000523	1	1	1	1	1	1	1	1	1	9
Aqp4	11829	NM_009700	mmu-let-7e-5p	MIMAT0000524	1	1	1	1	1	1	1	1	1	9
Aqp4	11829	NM_009700	mmu-let-7f-5p	MIMAT0000525	1	1	1	1	1	1	1	1	1	9
Aqp4	11829	NM_009700	mmu-let-7g-5p	MIMAT0000121	1	1	1	1	1	1	1	1	1	9
Aqp4	11829	NM_009700	mmu-let-7i-5p	MIMAT0000122	1	1	1	1	1	1	1	1	1	9
Aqp4	11829	NM_009700	mmu-miR-217-5p	MIMAT0000679	1	1	1	1	1	1	1	1	1	9
Aqp4	11829	NM_009700	mmu-miR-488-3p	MIMAT0003450	1	1	1	1	1	1	1	1	1	9
Aqp4	11829	NM_009700	mmu-miR-98-5p	MIMAT0000545	1	1	1	1	1	1	1	1	1	9
Bcl11b	58208	NM_001079883	mmu-miR-106b-5p	MIMAT0000386	1	1	1	1	1	1	1	1	1	9
Bcl11b	58208	NM_001079883	mmu-miR-25-3p	MIMAT0000652	1	1	1	1	1	1	1	1	1	9
Bcl11b	58208	NM_001079883	mmu-miR-292-3p	MIMAT0000370	1	1	1	1	1	1	1	1	1	9
Bcl11b	58208	NM_001079883	mmu-miR-295-3p	MIMAT0000373	1	1	1	1	1	1	1	1	1	9
Bcl11b	58208	NM_001079883	mmu-miR-718	MIMAT0003514	1	1	1	1	1	1	1	1	1	9
Cacna2d1	12293	NM_001110843	mmu-miR-103-3p	MIMAT0000546	1	1	1	1	1	1	1	1	1	9
Cacna2d1	12293	NM_001110843	mmu-miR-107-3p	MIMAT0000647	1	1	1	1	1	1	1	1	1	9
Cacna2d1	12293	NM_001110843	mmu-miR-15a-5p	MIMAT0000526	1	1	1	1	1	1	1	1	1	9
Cacna2d1	12293	NM_001110843	mmu-miR-322-5p	MIMAT0000548	1	1	1	1	1	1	1	1	1	9
Cacna2d1	12293	NM_001110843	mmu-miR-497-5p	MIMAT0003453	1	1	1	1	1	1	1	1	1	9
Cacna2d1	12293	NM_001110843	mmu-miR-669b-5p	MIMAT0003476	1	1	1	1	1	1	1	1	1	9
Cacna2d1	12293	NM_001110843	mmu-miR-761	MIMAT0003893	1	1	1	1	1	1	1	1	1	9
Chst2	54371	NM_018763	mmu-miR-148a-3p	MIMAT0000516	1	1	1	1	1	1	1	1	1	9
Chst2	54371	NM_018763	mmu-miR-148b-3p	MIMAT0000580	1	1	1	1	1	1	1	1	1	9
Chst2	54371	NM_018763	mmu-miR-152-3p	MIMAT0000162	1	1	1	1	1	1	1	1	1	9
Chst2	54371	NM_018763	mmu-miR-23b-3p	MIMAT0000125	1	1	1	1	1	1	1	1	1	9
Chst2	54371	NM_018763	mmu-miR-410-3p	MIMAT0001091	1	1	1	1	1	1	1	1	1	9
Chst2	54371	NM_018763	mmu-miR-543-3p	MIMAT0003168	1	1	1	1	1	1	1	1	1	9
Dock4	238130	NM_172803	mmu-miR-106a-5p	MIMAT0000385	1	1	1	1	1	1	1	1	1	9
Dock4	238130	NM_172803	mmu-miR-106b-5p	MIMAT0000386	1	1	1	1	1	1	1	1	1	9
Dock4	238130	NM_172803	mmu-miR-136-5p	MIMAT0000148	1	1	1	1	1	1	1	1	1	9
Dock4	238130	NM_172803	mmu-miR-17-5p	MIMAT0000649	1	1	1	1	1	1	1	1	1	9
Dock4	238130	NM_172803	mmu-miR-181b-5p	MIMAT0000673	1	1	1	1	1	1	1	1	1	9
Dock4	238130	NM_172803	mmu-miR-181d-5p	MIMAT0004324	1	1	1	1	1	1	1	1	1	9
Dock4	238130	NM_172803	mmu-miR-20a-5p	MIMAT0000529	1	1	1	1	1	1	1	1	1	9
Dock4	238130	NM_172803	mmu-miR-20b-5p	MIMAT0003187	1	1	1	1	1	1	1	1	1	9
Dock4	238130	NM_172803	mmu-miR-217-5p	MIMAT0000679	1	1	1	1	1	1	1	1	1	9
Dock4	238130	NM_172803	mmu-miR-24-1-5p	MIMAT0000218	1	1	1	1	1	1	1	1	1	9
Dock4	238130	NM_172803	mmu-miR-370-3p	MIMAT0001095	1	1	1	1	1	1	1	1	1	9
Dock4	238130	NM_172803	mmu-miR-683	MIMAT0003461	1	1	1	1	1	1	1	1	1	9
Emc2	66736	NM_025736	mmu-miR-543-3p	MIMAT0003168	1	1	1	1	1	1	1	1	1	9
Fbn1	14118	NM_007993	mmu-miR-182-5p	MIMAT0000211	1	1	1	1	1	1	1	1	1	9
Fbn1	14118	NM_007993	mmu-miR-710	MIMAT0003500	1	1	1	1	1	1	1	1	1	9
Fbn1	14118	NM_007993	mmu-miR-9-5p	MIMAT0000142	1	1	1	1	1	1	1	1	1	9
Fermt2	218952	NM_146054	mmu-let-7g-3p	MIMAT0004519	1	1	1	1	1	1	1	1	1	9
Fermt2	218952	NM_146054	mmu-miR-103-3p	MIMAT0000546	1	1	1	1	1	1	1	1	1	9
Fermt2	218952	NM_146054	mmu-miR-107-3p	MIMAT0000647	1	1	1	1	1	1	1	1	1	9
Fermt2	218952	NM_146054	mmu-miR-154-5p	MIMAT0000164	1	1	1	1	1	1	1	1	1	9
Fermt2	218952	NM_146054	mmu-miR-15a-5p	MIMAT0000526	1	1	1	1	1	1	1	1	1	9
Fermt2	218952	NM_146054	mmu-miR-16-5p	MIMAT0000527	1	1	1	1	1	1	1	1	1	9
Fermt2	218952	NM_146054	mmu-miR-195a-5p	MIMAT0000225	1	1	1	1	1	1	1	1	1	9
Fkbp5	14229	NM_010220	mmu-miR-693-5p	MIMAT0003472	1	1	1	1	1	1	1	1	1	9
Fkbp5	14229	NM_010220	mmu-miR-763	MIMAT0003896	1	1	1	1	1	1	1	1	1	9
Pdlim5	56376	NM_001190852	mmu-miR-124-3p	MIMAT0000134	1	1	1	1	1	1	1	1	1	9
Pdlim5	56376	NM_001190852	mmu-miR-146a-5p	MIMAT0000158	1	1	1	1	1	1	1	1	1	9
Pdlim5	56376	NM_001190852	mmu-miR-146b-5p	MIMAT0003475	1	1	1	1	1	1	1	1	1	9
Plagl2	54711	NM_018807	mmu-miR-106a-5p	MIMAT0000385	1	1	1	1	1	1	1	1	1	9
Plagl2	54711	NM_018807	mmu-miR-106b-5p	MIMAT0000386	1	1	1	1	1	1	1	1	1	9
Plagl2	54711	NM_018807	mmu-miR-145a-5p	MIMAT0000157	1	1	1	1	1	1	1	1	1	9
Plagl2	54711	NM_018807	mmu-miR-17-5p	MIMAT0000649	1	1	1	1	1	1	1	1	1	9
Plagl2	54711	NM_018807	mmu-miR-20a-5p	MIMAT0000529	1	1	1	1	1	1	1	1	1	9
Plagl2	54711	NM_018807	mmu-miR-20b-5p	MIMAT0003187	1	1	1	1	1	1	1	1	1	9
Plagl2	54711	NM_018807	mmu-miR-378a-3p	MIMAT0003151	1	1	1	1	1	1	1	1	1	9
Plagl2	54711	NM_018807	mmu-miR-742-3p	MIMAT0004237	1	1	1	1	1	1	1	1	1	9
Plagl2	54711	NM_018807	mmu-miR-93-5p	MIMAT0000540	1	1	1	1	1	1	1	1	1	9
Smek2	104570	NM_134034	mmu-miR-297a-5p	MIMAT0000375	1	1	1	1	1	1	1	1	1	9
Smek2	104570	NM_134034	mmu-miR-29b-3p	MIMAT0000127	1	1	1	1	1	1	1	1	1	9
Smek2	104570	NM_134034	mmu-miR-29c-3p	MIMAT0000536	1	1	1	1	1	1	1	1	1	9
Smek2	104570	NM_134034	mmu-miR-671-5p	MIMAT0003731	1	1	1	1	1	1	1	1	1	9
Smek2	104570	NM_134034	mmu-miR-679-5p	MIMAT0003455	1	1	1	1	1	1	1	1	1	9
Smek2	104570	NM_134034	mmu-miR-691	MIMAT0003470	1	1	1	1	1	1	1	1	1	9
Smek2	104570	NM_134034	mmu-miR-693-3p	MIMAT0004189	1	1	1	1	1	1	1	1	1	9
Sostdc1	66042	NM_025312	mmu-miR-103-3p	MIMAT0000546	1	1	1	1	1	1	1	1	1	9
Sostdc1	66042	NM_025312	mmu-miR-194-5p	MIMAT0000224	1	1	1	1	1	1	1	1	1	9
Sostdc1	66042	NM_025312	mmu-miR-693-3p	MIMAT0004189	1	1	1	1	1	1	1	1	1	9
Tet2	214133	NM_001040400	mmu-miR-101a-3p	MIMAT0000133	1	1	1	1	1	1	1	1	1	9
Tet2	214133	NM_001040400	mmu-miR-101b-3p	MIMAT0000616	1	1	1	1	1	1	1	1	1	9
Tet2	214133	NM_001040400	mmu-miR-134-5p	MIMAT0000146	1	1	1	1	1	1	1	1	1	9
Tet2	214133	NM_001040400	mmu-miR-144-3p	MIMAT0000156	1	1	1	1	1	1	1	1	1	9
Tet2	214133	NM_001040400	mmu-miR-217-5p	MIMAT0000679	1	1	1	1	1	1	1	1	1	9
Tet2	214133	NM_001040400	mmu-miR-26a-5p	MIMAT0000533	1	1	1	1	1	1	1	1	1	9
Tet2	214133	NM_001040400	mmu-miR-29a-3p	MIMAT0000535	1	1	1	1	1	1	1	1	1	9
Tet2	214133	NM_001040400	mmu-miR-29b-3p	MIMAT0000127	1	1	1	1	1	1	1	1	1	9
Tet2	214133	NM_001040400	mmu-miR-29c-3p	MIMAT0000536	1	1	1	1	1	1	1	1	1	9
Tet2	214133	NM_001040400	mmu-miR-693-3p	MIMAT0004189	1	1	1	1	1	1	1	1	1	9
Tiam1	21844	NM_009384	mmu-miR-106a-5p	MIMAT0000385	1	1	1	1	1	1	1	1	1	9
Tiam1	21844	NM_009384	mmu-miR-22-3p	MIMAT0000531	1	1	1	1	1	1	1	1	1	9
Zeb2	24136	NM_015753	mmu-miR-141-3p	MIMAT0000153	1	1	1	1	1	1	1	1	1	9
Zeb2	24136	NM_015753	mmu-miR-181a-5p	MIMAT0000210	1	1	1	1	1	1	1	1	1	9
Zeb2	24136	NM_015753	mmu-miR-221-3p	MIMAT0000669	1	1	1	1	1	1	1	1	1	9
Zeb2	24136	NM_015753	mmu-miR-222-3p	MIMAT0000670	1	1	1	1	1	1	1	1	1	9
Zeb2	24136	NM_015753	mmu-miR-666-5p	MIMAT0003737	1	1	1	1	1	1	1	1	1	9
Zeb2	24136	NM_015753	mmu-miR-669b-5p	MIMAT0003476	1	1	1	1	1	1	1	1	1	9
Zeb2	24136	NM_015753	mmu-miR-673-5p	MIMAT0003739	1	1	1	1	1	1	1	1	1	9
Zeb2	24136	NM_015753	mmu-miR-712-5p	MIMAT0003502	1	1	1	1	1	1	1	1	1	9
Zeb2	24136	NM_015753	mmu-miR-743a-3p	MIMAT0004238	1	1	1	1	1	1	1	1	1	9
Zfpm2	22762	NM_011766	mmu-miR-103-3p	MIMAT0000546	1	1	1	1	1	1	1	1	1	9
Zfpm2	22762	NM_011766	mmu-miR-106b-5p	MIMAT0000386	1	1	1	1	1	1	1	1	1	9
Zfpm2	22762	NM_011766	mmu-miR-107-3p	MIMAT0000647	1	1	1	1	1	1	1	1	1	9
Zfpm2	22762	NM_011766	mmu-miR-153-3p	MIMAT0000163	1	1	1	1	1	1	1	1	1	9
Zfpm2	22762	NM_011766	mmu-miR-183-5p	MIMAT0000212	1	1	1	1	1	1	1	1	1	9
Zfpm2	22762	NM_011766	mmu-miR-200b-3p	MIMAT0000233	1	1	1	1	1	1	1	1	1	9
Zfpm2	22762	NM_011766	mmu-miR-200c-3p	MIMAT0000657	1	1	1	1	1	1	1	1	1	9
Zfpm2	22762	NM_011766	mmu-miR-301a-3p	MIMAT0000379	1	1	1	1	1	1	1	1	1	9
Zfpm2	22762	NM_011766	mmu-miR-301b-3p	MIMAT0004186	1	1	1	1	1	1	1	1	1	9
Zfpm2	22762	NM_011766	mmu-miR-302c-3p	MIMAT0003376	1	1	1	1	1	1	1	1	1	9
Zfpm2	22762	NM_011766	mmu-miR-302d-3p	MIMAT0003377	1	1	1	1	1	1	1	1	1	9
Zfpm2	22762	NM_011766	mmu-miR-378a-3p	MIMAT0003151	1	1	1	1	1	1	1	1	1	9
Zfpm2	22762	NM_011766	mmu-miR-679-5p	MIMAT0003455	1	1	1	1	1	1	1	1	1	9
Zfpm2	22762	NM_011766	mmu-miR-721	MIMAT0003515	1	1	1	1	1	1	1	1	1	9
2310002L09Rik	71886	NM_027981	mmu-miR-9-5p	MIMAT0000142	1	1	1	1	1	1	1	1	1	9
Bcl11a	14025	NM_001242934	mmu-miR-107-3p	MIMAT0000647	1	1	1	1	1	1	1	1	1	9
Bcl11a	14025	NM_001242934	mmu-miR-217-5p	MIMAT0000679	1	1	1	1	1	1	1	1	1	9
Bcl11a	14025	NM_001242934	mmu-miR-23b-3p	MIMAT0000125	1	1	1	1	1	1	1	1	1	9
Bcl11a	14025	NM_001242934	mmu-miR-25-3p	MIMAT0000652	1	1	1	1	1	1	1	1	1	9
Gpcpd1	74182	NM_001042671	mmu-miR-130a-3p	MIMAT0000141	1	1	1	1	1	1	1	1	1	9
Gpcpd1	74182	NM_001042671	mmu-miR-130b-3p	MIMAT0000387	1	1	1	1	1	1	1	1	1	9
Gpcpd1	74182	NM_001042671	mmu-miR-196a-5p	MIMAT0000518	1	1	1	1	1	1	1	1	1	9
Gpcpd1	74182	NM_001042671	mmu-miR-301a-3p	MIMAT0000379	1	1	1	1	1	1	1	1	1	9
Gpcpd1	74182	NM_001042671	mmu-miR-301b-3p	MIMAT0004186	1	1	1	1	1	1	1	1	1	9
Gpcpd1	74182	NM_001042671	mmu-miR-713	MIMAT0003504	1	1	1	1	1	1	1	1	1	9
Gpcpd1	74182	NM_001042671	mmu-miR-763	MIMAT0003896	1	1	1	1	1	1	1	1	1	9
Kank1	107351	NM_181404	mmu-miR-181b-5p	MIMAT0000673	1	1	1	1	1	1	1	1	1	9
Kank1	107351	NM_181404	mmu-miR-181c-5p	MIMAT0000674	1	1	1	1	1	1	1	1	1	9
Kank1	107351	NM_181404	mmu-miR-31-5p	MIMAT0000538	1	1	1	1	1	1	1	1	1	9
Kank1	107351	NM_181404	mmu-miR-467b-3p	MIMAT0003478	1	1	1	1	1	1	1	1	1	9
Kank1	107351	NM_181404	mmu-miR-468-3p	MIMAT0002109	1	1	1	1	1	1	1	1	1	9
Klf9	16601	NM_010638	mmu-miR-291b-3p	MIMAT0003190	1	1	1	1	1	1	1	1	1	9
Klf9	16601	NM_010638	mmu-miR-30a-3p	MIMAT0000129	1	1	1	1	1	1	1	1	1	9
Klf9	16601	NM_010638	mmu-miR-361-5p	MIMAT0000704	1	1	1	1	1	1	1	1	1	9
Klf9	16601	NM_010638	mmu-miR-742-3p	MIMAT0004237	1	1	1	1	1	1	1	1	1	9
Krt27	16675	NM_010666	mmu-miR-28a-5p	MIMAT0000653	1	1	1	1	1	1	1	1	1	9
Mlf1	17349	NM_001039543	mmu-miR-181a-5p	MIMAT0000210	1	1	1	1	1	1	1	1	1	9
Mlf1	17349	NM_001039543	mmu-miR-181b-5p	MIMAT0000673	1	1	1	1	1	1	1	1	1	9
Mlf1	17349	NM_001039543	mmu-miR-181d-5p	MIMAT0004324	1	1	1	1	1	1	1	1	1	9
Mlf1	17349	NM_001039543	mmu-miR-29b-3p	MIMAT0000127	1	1	1	1	1	1	1	1	1	9
Pank3	211347	NM_145962	mmu-miR-101b-3p	MIMAT0000616	1	1	1	1	1	1	1	1	1	9
Pank3	211347	NM_145962	mmu-miR-224-5p	MIMAT0000671	1	1	1	1	1	1	1	1	1	9
Pank3	211347	NM_145962	mmu-miR-27b-3p	MIMAT0000126	1	1	1	1	1	1	1	1	1	9
Pank3	211347	NM_145962	mmu-miR-298-5p	MIMAT0000376	1	1	1	1	1	1	1	1	1	9
Pank3	211347	NM_145962	mmu-miR-30b-5p	MIMAT0000130	1	1	1	1	1	1	1	1	1	9
Pank3	211347	NM_145962	mmu-miR-30d-5p	MIMAT0000515	1	1	1	1	1	1	1	1	1	9
Pank3	211347	NM_145962	mmu-miR-30e-5p	MIMAT0000248	1	1	1	1	1	1	1	1	1	9
Pank3	211347	NM_145962	mmu-miR-330-3p	MIMAT0000569	1	1	1	1	1	1	1	1	1	9
Pank3	211347	NM_145962	mmu-miR-485-5p	MIMAT0003128	1	1	1	1	1	1	1	1	1	9
Pank3	211347	NM_145962	mmu-miR-501-5p	MIMAT0003508	1	1	1	1	1	1	1	1	1	9
Pank3	211347	NM_145962	mmu-miR-691	MIMAT0003470	1	1	1	1	1	1	1	1	1	9
Pank3	211347	NM_145962	mmu-miR-9-5p	MIMAT0000142	1	1	1	1	1	1	1	1	1	9
Papd7	210106	NM_198600	mmu-miR-25-3p	MIMAT0000652	1	1	1	1	1	1	1	1	1	9
Papd7	210106	NM_198600	mmu-miR-291b-5p	MIMAT0003189	1	1	1	1	1	1	1	1	1	9
Papd7	210106	NM_198600	mmu-miR-668-3p	MIMAT0003732	1	1	1	1	1	1	1	1	1	9
Pdcd4	18569	NM_011050	mmu-miR-141-3p	MIMAT0000153	1	1	1	1	1	1	1	1	1	9
Ppl	19041	NM_008909	mmu-miR-124-3p	MIMAT0000134	1	1	1	1	1	1	1	1	1	9
Ppl	19041	NM_008909	mmu-miR-31-5p	MIMAT0000538	1	1	1	1	1	1	1	1	1	9
Ppl	19041	NM_008909	mmu-miR-709	MIMAT0003499	1	1	1	1	1	1	1	1	1	9
Ptp4a2	19244	NM_008974	mmu-miR-329-3p	MIMAT0000567	1	1	1	1	1	1	1	1	1	9
Ptp4a2	19244	NM_008974	mmu-miR-489-3p	MIMAT0003112	1	1	1	1	1	1	1	1	1	9
Ptp4a2	19244	NM_008974	mmu-miR-709	MIMAT0003499	1	1	1	1	1	1	1	1	1	9
Rfx2	19725	NM_027787	mmu-miR-143-3p	MIMAT0000247	1	1	1	1	1	1	1	1	1	9
Rfx2	19725	NM_027787	mmu-miR-322-5p	MIMAT0000548	1	1	1	1	1	1	1	1	1	9
Rfx2	19725	NM_027787	mmu-miR-497-5p	MIMAT0003453	1	1	1	1	1	1	1	1	1	9
Rsrc2	208606	NM_001005525	mmu-miR-214-3p	MIMAT0000661	1	1	1	1	1	1	1	1	1	9
Rsrc2	208606	NM_001005525	mmu-miR-761	MIMAT0003893	1	1	1	1	1	1	1	1	1	9
Sp5	64406	NM_022435	mmu-miR-150-5p	MIMAT0000160	1	1	1	1	1	1	1	1	1	9
Sp5	64406	NM_022435	mmu-miR-486-5p	MIMAT0003130	1	1	1	1	1	1	1	1	1	9
Tnrc6c	217351	NM_198022	mmu-miR-148a-3p	MIMAT0000516	1	1	1	1	1	1	1	1	1	9
Tnrc6c	217351	NM_198022	mmu-miR-152-3p	MIMAT0000162	1	1	1	1	1	1	1	1	1	9
Tnrc6c	217351	NM_198022	mmu-miR-208a-3p	MIMAT0000520	1	1	1	1	1	1	1	1	1	9
Tnrc6c	217351	NM_198022	mmu-miR-466a-3p	MIMAT0002107	1	1	1	1	1	1	1	1	1	9
Tnrc6c	217351	NM_198022	mmu-miR-693-3p	MIMAT0004189	1	1	1	1	1	1	1	1	1	9
Twist2	13345	NM_007855	mmu-miR-133a-5p	MIMAT0003473	1	1	1	1	1	1	1	1	1	9
Twist2	13345	NM_007855	mmu-miR-666-5p	MIMAT0003737	1	1	1	1	1	1	1	1	1	9
Zzz3	108946	NM_001080755	mmu-miR-144-3p	MIMAT0000156	1	1	1	1	1	1	1	1	1	9
Zzz3	108946	NM_001080755	mmu-miR-214-3p	MIMAT0000661	1	1	1	1	1	1	1	1	1	9
Zzz3	108946	NM_001080755	mmu-miR-323-3p	MIMAT0000551	1	1	1	1	1	1	1	1	1	9
Zzz3	108946	NM_001080755	mmu-miR-693-5p	MIMAT0003472	1	1	1	1	1	1	1	1	1	9
Zzz3	108946	NM_001080755	mmu-miR-804	MIMAT0004210	1	1	1	1	1	1	1	1	1	9
